# Supplementary material for: Phylogeny-corrected identification of microbial gene families relevant to human gut colonization
Source: PLoS Comput Biol. 2018 Aug 9;14(8):e1006242. doi: 10.1371/journal.pcbi.1006242 (PMC6084841; doi:10.1371/journal.pcbi.1006242)
Supplement: S1 Table — logit.Prevalence, logit.BodySite, and logit.Crohns column titles refer to our estimates of ϕ→x,E,DPrev(A), ϕ→Gut,ESpec(A), and ϕ→CD,ESpec(A), respectively. Row labels (5-digit numbers) correspond to MIDAS taxon IDs. (CSV) [file pcbi.1006242.s002.csv]

	Annotation	logit.Prevalence	logit.BodySite	logit.Crohns
56130	Blautia wexlerae DSM 19850	5.37458385613136	0.89257218625494	-6.21266094708615
55206	butyrate-producing bacterium SSC/2	3.72397660777992	1.70205649320412	-6.21266094708615
57955	Bacteroides vulgatus ATCC 8482	3.60195742580496	-1.1510044242914	-6.21266094708615
62201	Faecalibacterium prausnitzii L2-6	3.41107650576999	1.11238200227759	-6.21261767756608
58035	Bacteroides ovatus CL02T12C04	3.37778994983816	-0.589419588884673	-6.15858000311791
57318	Bacteroides uniformis ATCC 8492	3.22515681158678	-0.700988391282856	-6.18599337379094
57185	Bacteroides sp. D1	3.08132057147854	0.136323313633974	-6.23868405062352
59708	Bacteroides rodentium JCM 16496	2.95564275578369	0.0823244188496975	-6.23868405062352
62068	Subdoligranulum sp. 4_3_54A2FAA	2.92612364124194	1.95076390345168	-6.21261767756608
62236	Faecalibacterium cf. prausnitzii KLE1255	2.87877753379206	0.556719463421234	-6.15858000311791
61472	Ruminococcus obeum ATCC 29174	2.75020890588074	1.64387468226842	-6.18599337379094
55468	Blautia sp. KLE 1732	2.74294133361559	1.31428533831554	-6.26533128688034
61477	Eubacterium hallii DSM 3353	2.71881910977359	1.96916696457032	-6.10144080572148
54867	Oscillibacter sp. KLE 1728	2.69919253597664	2.19184685076908	-6.29438904858175
61481	Faecalibacterium prausnitzii A2-165	2.68840207936494	0.788316858542633	-6.33154890753526
56927	Eubacterium rectale DSM 17629	2.65307888566606	-0.227064318763115	-6.26533128688034
56346	Dorea formicigenerans 4_6_53AFAA	2.63088389777049	2.06702964488719	-6.21261486242394
61943	Roseburia inulinivorans DSM 16841	2.60760946240924	1.0675189244426	-6.48306583762573
57453	Faecalibacterium prausnitzii M21/2	2.52163241831799	0.833288367042293	-6.29782161936228
56941	Bacteroides sp. 1_1_6	2.49897277191486	-0.00342697890886901	-6.26698673884713
54642	Bacteroides sartorii JCM 16497	2.48614354766015	0.803882224558573	-6.21266094708615
61473	Dorea longicatena DSM 13814	2.44147307115121	1.84909056185544	-6.29438904858175
56985	Porphyromonas sp. 31_2	2.43394352798614	-0.190101727786967	-6.21261767756608
61587	Coprococcus comes ATCC 27758	2.42541980027539	2.05244430808847	-6.26533128688034
61877	Roseburia hominis A2-183	2.40317882057729	1.7230043731785	-6.38873021920206
61678	Eubacterium eligens ATCC 27750	2.35096469287044	0.896245738417219	-6.26698673884713
58110	Escherichia coli O157:H43 str. T22	2.26016856635744	-0.610733655317106	-6.18599337379094
56470	Clostridiales bacterium VE202-03	2.23983492392539	2.0238918656756	-6.15858000311791
61057	butyrate-producing bacterium SS3/4	2.23676450093512	1.8288763149519	-6.23897342720531
61533	Alistipes putredinis DSM 17216	2.22066795120922	-0.584701515233429	-6.29438904858175
56239	Roseburia intestinalis M50/1	2.10117541352986	1.12114039566475	-6.21265925229188
60772	bacterium LF-3	2.03388593804243	1.52134261418529	-6.26883275931312
58037	Streptococcus sp. HSISS1	1.98611621174848	-1.89255746267846	-6.15858000311791
62045	Ruminococcus torques L2-14	1.9130696077442	1.0201041183396	-6.21261086360247
59913	Dorea longicatena AGR2136	1.85946477173679	1.52260687495397	-6.21257883605364
51870	Lachnospiraceae bacterium 8_1_57FAA	1.85482442311553	1.50191658290604	-6.18599337379094
59693	Bacteroides acidifaciens JCM 10556	1.81730031649559	1.26188806654896	-6.21261486242394
62199	Alistipes shahii WAL 8301	1.79428475950781	0.098275785756748	-6.21263156618596
57364	Bilophila wadsworthia ATCC 49260	1.78182494770266	2.03984444218173	-6.29782161936228
62046	Ruminococcus obeum A2-162	1.75626771738129	1.93626141758882	-6.47021709028495
61499	Clostridium leptum DSM 753	1.73678037339978	2.23284554119685	-6.40956142584052
62174	Odoribacter splanchnicus DSM 220712	1.69162312940233	0.213154441002753	-6.21261086360247
60799	Oscillibacter sp. ER4	1.67584726278477	0.554983703886777	-6.44034936220148
57796	Bifidobacterium longum subsp. infantis 157F	1.59274367956849	0.572212894470003	-6.10144080572148
62205	Collinsella sp. 4_8_47FAA	1.5616794820038	1.3377368419757	-6.26883275931312
62047	Ruminococcus bromii L2-63	1.55215131814895	-0.531216330840306	-6.38873021920206
55464	Alistipes onderdonkii DSM 19147	1.51419204212131	-0.0894772075967949	-6.29438904858175
61484	Collinsella aerofaciens ATCC 25986	1.49946106456225	1.41945917739248	-6.26883275931312
58022	Streptococcus salivarius	1.48502180731271	-2.00269432103539	-6.13041435778142
61753	Holdemania filiformis DSM 12042	1.43744212402121	2.23070895050686	-6.57063332225886
56972	Parabacteroides merdae ATCC 43184	1.4176486579116	-0.177060205427036	-6.21261086360247
53434	Bacteroides caccae ATCC 43185	1.41066774213695	-0.0672021299804411	-6.23880869080913
59802	Eubacterium ramulus ATCC 29099	1.36486020798971	1.68774137872946	-6.26883275931312
60310	Adlercreutzia equolifaciens DSM 19450	1.30812117801435	1.92084011551015	-6.37779390608111
56071	Alistipes sp. HGB5	1.30016285707802	0.91042353012536	-6.21261086360247
54772	Streptococcus thermophilus ND03	1.28153596187329	-1.63596622814695	-6.07157266686675
62200	Coprococcus catus GD/7	1.26526140197849	1.52386494874017	-6.34498265732269
58571	Ruminococcus sp. JC304	1.2605270941229	1.67269637671115	-6.23868405062352
57638	Lachnospiraceae bacterium 2_1_58FAA	1.24719486579211	1.29374330768567	-6.13041435778142
56735	Bacteroides stercoris ATCC 43183	1.24610322997919	-0.518635132042527	-6.10144080572148
56914	Escherichia fergusonii ECD227	1.19543621625838	0.292305051818663	-6.21257833489274
61535	Clostridium bartlettii DSM 16795	1.18346143035104	1.40207887438628	-6.21257833489274
56463	Eggerthella sp. HGA1	1.1804525776115	1.7254561003737	-6.10144080572148
57739	Bacteroides finegoldii DSM 17565	1.11553895892909	0.648927030646587	-6.14181121147099
59300	Ruminococcus bicirculans	1.08637960880839	-0.0462436616553913	-6.43697893532972
58364	Alistipes senegalensis JC50	1.04109865287578	1.82107627574088	-6.42746746160412
56815	Bifidobacterium stercoris	1.04038811709478	0.854994872168671	-6.10792966943634
55290	Akkermansia muciniphila ATCC BAA-835	1.03092384679072	0.499594151491061	-6.07288177940258
57158	Clostridium bolteae 90A9	1.02141926574381	2.06250710241186	-6.15858000311791
56596	Erysipelotrichaceae bacterium 21_3	0.976975213442535	1.85778307563531	-6.21261086360247
57634	Eubacterium siraeum DSM 15702	0.938609741589954	1.6520707574774	-6.35321466812598
61474	Eubacterium ventriosum ATCC 27560	0.909274327384003	1.2086446212234	-6.21263344967562
58046	Bacteroides cellulosilyticus DSM 14838	0.886015979887637	0.203171093085499	-6.21259172559669
61478	Subdoligranulum variabile DSM 15176	0.871306770881509	1.63529781847707	-6.43697893532972
56030	Streptococcus vestibularis ATCC 49124	0.858402502881624	-2.31196977455613	-6.13041435778142
58650	Bacteroidales bacterium ph8	0.838410985632632	0.412717310833399	-6.21263361075827
61596	Bacteroides intestinalis DSM 17393	0.822561887127808	0.810149613580673	-6.21258044039329
60782	Clostridium sp. ATCC 29733	0.797483550679302	1.93127528634894	-6.30606251659992
60001	Intestinimonas butyriciproducens ER1	0.795307911090701	2.05175850632744	-6.21257883605364
58742	Butyricimonas virosa DSM 23226	0.791766732121716	0.744700322377321	-6.44034936220148
62044	Gordonibacter pamelaeae 7-10-1-b	0.759085803592158	1.83868856009184	-6.21263361075827
58126	Streptococcus parasanguinis F0449	0.736464803687596	-1.90502353959578	-6.17456737252892
54457	Bacteroides eggerthii 1_2_48FAA	0.727176936144782	0.854439624594498	-6.32599360394666
62404	Veillonella sp. oral taxon 158 str. F0412	0.723989469486873	-1.86044640406305	-6.21257005550094
62210	Clostridium citroniae WAL-17108	0.699383118690405	1.89305378014718	-6.07157266686675
56577	Burkholderiales bacterium 1_1_47	0.696421230466228	0.482269637822634	-6.21260040498595
58503	Bacteroides faecis MAJ27	0.672764524415516	1.37148382872786	-6.26883275931312
55217	Parabacteroides johnsonii CL02T12C29	0.665160277831098	0.767697355001021	-6.33154890753526
62208	Barnesiella intestinihominis YIT 11860	0.66003920160902	-0.545059973181317	-6.21257833489274
62207	Alistipes indistinctus YIT 12060	0.638337984319616	1.31448502694913	-6.52847915533509
57794	Veillonella parvula ATCC 17745	0.632242348866921	-1.9372390057633	-6.15803379693616
52957	Anaerotruncus colihominis DSM 17241	0.600441530448198	2.05122870956648	-6.23915369865031
54507	Bacteroides fragilis str. S36L11	0.571102589963349	0.186374403838478	-5.75314888758623
55184	Clostridiales bacterium VE202-15	0.550212691574033	1.80016083754213	-6.21263322323308
55568	Ruminococcus lactaris ATCC 29176	0.53304330264779	0.952188063970524	-6.21258915010116
57907	Escherichia coli KTE31	0.479951737620567	0.695851441726368	-5.90729091475478
62442	Streptococcus parasanguinis ATCC 903	0.461492371424507	-1.88016407242356	-5.9987752291545
62468	Haemophilus parainfluenzae ATCC 33392	0.461154346415696	-1.8849957148743	-6.21262588866155
59664	Clostridiales bacterium VE202-21	0.451679152401736	1.63807003500237	-6.21260435962511
58487	Streptococcus parasanguinis CC87K	0.444591203311227	-1.94593734082313	-5.83316938323431
58184	Veillonella parvula HSIVP1	0.437514318316406	-1.99119850692834	-5.87631550190705
62469	Streptococcus australis ATCC 700641	0.32145659833591	-2.20545609753364	-6.21258052458776
61763	Veillonella dispar ATCC 17748	0.31551781136119	-1.96819132431009	-6.21260873162947
62481	Streptococcus parasanguinis F0405	0.31373390074335	-2.05227408126697	-6.19720724614452
62356	Haemophilus parainfluenzae T3T1	0.310191862911014	-1.99543792126115	-6.21257845922237
56276	Escherichia albertii TW07627	0.299576044777194	0.419481766764137	-5.95963949308377
57754	Bifidobacterium pseudocatenulatum DSM 20438 = JCM 1200	0.263942157245835	0.526712473393111	-6.21257005550094
56833	Lachnospiraceae bacterium VE202-12	0.226296860086314	1.67269637671115	-6.21262600009645
61476	Pseudoflavonifractor capillosus ATCC 29799	0.217605655920886	1.47589760618788	-6.23880869080913
58169	Veillonella atypica ACS-134-V-Col7a	0.216467145485482	-1.90157437143771	-5.91884705233565
59817	Phascolarctobacterium sp. CAG:207	0.206167611238672	-0.145648399300297	-5.91695386565208
57123	Haemophilus parainfluenzae HK262	0.20146828225354	-2.06049387520736	-6.21261689343485
59510	Alistipes sp. AP11	0.197718127219737	1.06530776067469	-6.27593488401014
62581	Actinomyces sp. ICM47	0.172572724245552	-2.71030748053325	-6.21260520819593
62282	Bacteroides clarus YIT 12056	0.156850229797687	1.01061010102938	-6.21263344967562
44749	Bacteroides massiliensis B84634 = Timone 84634 = DSM 17679 = JCM 13223	0.148034440252357	-0.590795740484174	-6.20630316450362
61905	Dialister invisus DSM 15470	0.14086711268503	-1.97454583930754	-5.97626366507775
62701	Streptococcus sp. F0442	0.13625967741265	-2.23078818895506	-6.21260211754714
60086	Streptococcus sp. HSISM1	0.135782329126629	-2.12089870891131	-6.21260873162947
55515	Clostridiales bacterium VE202-04	0.128624643974256	1.38294888124749	-6.07477556246606
62050	Lachnospiraceae bacterium 1_4_56FAA	0.120414060323319	1.49200954747364	-6.21260709930639
55367	Clostridiales bacterium VE202-28	0.118104163252099	1.69077181128752	-5.90729091475478
57750	Streptococcus sp. I-P16	0.0824063604484143	-2.45837780216185	-6.2125956470228
58381	Streptococcus parasanguinis SK236	0.0721219571553315	-2.03979170961911	-6.21261866452944
58363	Alistipes sp. JC136	0.06559925958919	1.57988696339796	-6.21260040498595
58257	Bifidobacterium catenulatum DSM 16992 = JCM 1194	0.0260201218708383	0.566990068447835	-6.13168236765062
52743	Coprobacillus sp. 3_3_56FAA	0.00454820147988514	1.40179149277204	-5.71056348913288
60465	Clostridium sp. JCC	-0.00938910835538735	0.761158194205154	-6.62770844680963
55505	Clostridiales bacterium VE202-27	-0.0374420788120417	1.63807003500237	-6.21260480775193
61740	Prevotella copri DSM 18205	-0.0505472554809954	-1.15050976730968	-5.9987752291545
61479	Ruminococcus callidus ATCC 27760	-0.0533271394164117	1.0321424589208	-6.21260401205083
61777	Ruminococcaceae bacterium D16	-0.0666673893077983	0.779997537119972	-6.14181121147099
58238	Clostridiales bacterium VE202-26	-0.11655289149584	1.23036784049391	-6.2125872933866
50236	Bifidobacterium ruminantium	-0.117156664223041	0.922298017812958	-6.21259633791597
57791	Gemella sanguinis ATCC 700632	-0.124700823733632	-2.71379001718861	-6.21258779147651
61500	Clostridium spiroforme DSM 1552	-0.154201657464766	1.68774137872946	-6.2125960722488
58376	Clostridiaceae bacterium JC13	-0.183553376063665	1.74567426018453	-6.21262588866155
62582	Actinomyces sp. ICM54	-0.186901359480227	-2.74039406738066	-6.21257708880093
62452	Eubacterium sulci ATCC 35585	-0.223299788932018	-1.70872208278724	-6.21259550310083
54029	Clostridium symbiosum ATCC 14940	-0.245938680648477	1.40179149277204	-6.21257005550094
62244	Coprococcus sp. ART55/1	-0.249907620148413	0.326514025182896	-6.21260420674951
57672	Actinomyces viscosus C505	-0.261443892723372	-2.92365393207713	-6.03040045762128
61827	Clostridium hathewayi DSM 13479	-0.263164487145968	1.54845983234221	-6.18282943515709
56550	Tannerella sp. 6_1_58FAA_CT1	-0.27236471092222	-0.224207285177867	-6.38833782247072
57073	Lactococcus lactis subsp. lactis bv. diacetylactis str. TIFN4	-0.332925337039477	-0.224026207733909	-6.21257005550094
55557	Bacteroides nordii JCM 12987	-0.358456115736238	0.72310177000385	-6.21257740381518
59944	Actinomyces sp. S6-Spd3	-0.35919640013874	-1.94589894143835	-6.21255366540953
57475	Actinomyces odontolyticus ATCC 17982	-0.36143838597915	-3.12402936995898	-6.21257965095457
57735	Actinomyces sp. oral taxon 172 str. F0311	-0.366947362438266	-2.7555524232689	-6.21259617259776
58589	Actinomyces sp. ICM39	-0.385686383256406	-2.65550870095723	-5.93522537566447
61623	Bacteroides plebeius DSM 17135	-0.390182849718338	-1.15695369558597	-6.21263322323308
51842	Clostridium clostridioforme 90A1	-0.395413026018239	0.994720572817568	-5.9987752291545
58375	Coriobacteriaceae bacterium JC110	-0.401249800592393	0.321457692903488	-6.21262462258011
43336	Clostridiales bacterium VE202-16	-0.441150156043848	1.3447912379995	-5.63137076285162
61980	Granulicatella adiacens ATCC 49175	-0.444699869621421	-2.78041721064665	-5.98394739827371
61586	Bacteroides coprocola DSM 17136	-0.44522468933139	-1.21545632518502	-6.07477556246606
60256	Firmicutes bacterium ASF500	-0.454240598422198	0.814010781818902	-6.23897342720531
55719	Bifidobacterium dentium ATCC 27678	-0.45837543488211	-1.72172519372213	-6.21259617259776
33712	Paraprevotella clara YIT 11840	-0.46115303009632	-0.788961134435981	-6.21261466190999
59687	Oscillibacter sp. 1-3	-0.463005668510173	1.02624285601082	-6.39848744794007
59663	Clostridiales bacterium VE202-14	-0.469299010957098	0.897090767687209	-6.15676622242301
62109	Rothia mucilaginosa DY-18	-0.497989573051701	-3.15997159349006	-6.21261526886474
55065	Bifidobacterium bifidum ATCC 29521 = JCM 1255	-0.508248375020847	0.559577279634474	-5.93522537566447
47700	Coprobacillus sp. 29_1	-0.51101238865424	1.14901793049868	-6.21263146615228
59912	Clostridium clostridioforme AGR2157	-0.511844819999482	0.971077187812263	-6.0365083688878
61482	Clostridium sp. L2-50	-0.522009545651963	-0.404182768826974	-6.21261222544399
62471	Streptococcus infantis ATCC 700779	-0.529697083242586	-2.4410156092122	-6.21257911372661
54873	Bacteroides salyersiae WAL 10018 = DSM 18765 = JCM 12988	-0.531377815685101	0.512441630216777	-6.21259617259776
59450	Actinomyces sp. HPA0247	-0.532726986390523	-2.76696344051996	-6.08304938418333
59514	Holdemania sp. AP2	-0.559088047091134	1.10668191667561	-6.21260401205083
58144	Rothia mucilaginosa M508	-0.586507999306185	-2.98025062487575	-6.2126546645193
60764	Alistipes sp. 627	-0.594745913568208	-0.447880144898124	-6.21261444477403
56831	Parabacteroides sp. ASF519	-0.630711538205067	0.306498561256681	-6.2125956470228
61268	Blautia producta ER3	-0.656765345578919	1.02624285601082	-6.02076622238741
56828	Sutterella wadsworthensis HGA0223	-0.673117395071439	-0.0505700054499335	-6.21258891170413
58647	Actinomyces sp. ph3	-0.678167479478777	-2.30655119762345	-6.21259279060464
61575	Streptococcus gordonii str. Challis substr. CH1	-0.690975981481583	-2.95778263535941	-6.21257965095457
61684	Eubacterium biforme DSM 3989	-0.69504059011787	0.367876124681365	-6.21259876901784
55351	Salmonella bongori NCTC 12419	-0.712964263696982	0.186665122206671	-5.8960046061393
58300	Actinomyces graevenitzii C83	-0.737847308758888	-2.35396078861129	-6.21258679487657
54592	Clostridium sp. M62/1	-0.73947914783161	0.814010781818902	-6.21259617259776
56880	Solobacterium moorei F0204	-0.750223837247388	-2.65596403901455	-5.82726317098429
56275	Lachnospiraceae bacterium 9_1_43BFAA	-0.779656087814969	-0.089812670507167	-6.15803379693616
52329	Turicibacter sanguinis PC909	-0.781092376898547	1.18374451586152	-6.21264427840949
56116	Streptococcus mutans 8ID3	-0.781284595639494	-2.51709386857009	-6.21256384818629
59293	Streptococcus mitis SPAR10	-0.789366620499077	-2.65903111822348	-6.21258079217118
55770	Erysipelotrichaceae bacterium 5_2_54FAA	-0.790936949778921	1.50988517085972	-6.21262181514816
58629	Actinomyces naeslundii str. Howell 279	-0.827139533144567	-3.57845516352186	-6.21257694921843
62693	Streptococcus infantis X	-0.842913017716916	-2.5259356058453	-6.21256384818629
54788	Klebsiella pneumoniae BIDMC 4	-0.84408480393518	-0.0278251759004292	-6.2115123247284
60889	Coprobacter sp. 177	-0.859672203999869	0.248033127225669	-6.27904774122178
62280	Paraprevotella xylaniphila YIT 11841	-0.866132081248834	-0.089812670507167	-6.24043492977097
61583	Streptococcus sp. 2_1_36FAA	-0.877254311621474	-3.01583035560459	-6.21260480775193
61654	Clostridium nexile DSM 1787	-0.892822303054478	0.022519799085011	-6.21256967658079
53492	Escherichia coli KTE96	-0.900255412400684	0.147356813440765	-5.77300780624712
60894	Terrisporobacter sp. 08-306576	-0.93824028815433	-0.343007780769972	-6.21260688979868
56548	Bacteroides sp. UW 1	-0.944261148506734	0.871073866677106	-6.21257740381518
59960	Atopobium parvulum DNF00906	-0.972992588812628	-2.80096328450497	-6.21263146615228
61475	Desulfovibrio piger ATCC 29098	-0.991734903929869	-0.122640935932542	-6.21261375842207
59161	Actinomyces sp. oral taxon 181 str. F0379	-1.00624749315903	-2.20079849756192	-6.21260480775193
60690	Peptostreptococcaceae bacterium VA2	-1.00780124346938	-0.482842181493745	-6.29225645544723
56845	Lactobacillus delbrueckii subsp. bulgaricus CNCM I-1519	-1.00789902333903	-1.94592943628594	-6.21258351096438
60421	Eubacterium desmolans ATCC 43058	-1.02979565453724	-0.122640935932542	-6.21260211754714
57114	Megamonas funiformis YIT 11815	-1.04675142494209	-1.88934888005573	-6.21259876901784
56468	Lactococcus lactis subsp. cremoris TIFN7	-1.05204038234418	-1.21497063777149	-6.212602691474
55430	Anaerostipes caccae DSM 14662	-1.05908104225526	0.731623505977094	-5.88403300793258
61453	Enterobacter sp. 638	-1.07873914673296	0.186989805776404	-6.21257694921843
57938	Rothia dentocariosa M567	-1.09431752170502	-3.09481116141591	-6.21258505753669
59401	Atopobium sp. ICM42b	-1.09758001200608	-2.83790342867356	-6.2125960722488
62420	Actinomyces turicensis ACS-279-V-Col4	-1.10278887355926	-2.92770286982539	-6.21259092850901
58387	Corynebacterium durum F0235	-1.12157387202282	-3.82597339241446	-6.21256967658079
61741	Clostridium methylpentosum DSM 5476	-1.1249121468899	1.0019544772142	-6.21263227893256
62583	Atopobium sp. BS2	-1.16226279717006	-2.68227647981808	-6.2125856895028
61674	Butyrivibrio crossotus DSM 2876	-1.17371262267847	-1.52225253095124	-6.21261526886474
58554	Streptococcus sp. SK140	-1.19962172770821	-2.5394301674854	-6.21258552322683
57337	Klebsiella sp. 07A044	-1.20567658346023	-0.26924808054256	-5.63128038478674
62218	Sutterella wadsworthensis 2_1_59BFAA	-1.21027670031689	0.419597498815418	-6.21262462258011
59685	Enterorhabdus caecimuris B7	-1.23210323067868	-1.94584816314913	-6.21265278634926
62395	Clostridiales bacterium NK3B98	-1.23615702726782	-1.17342227688315	-6.21260040498595
58161	Streptococcus sanguinis SK1	-1.24860622656953	-3.29398839911113	-6.21262088485043
54688	Klebsiella pneumoniae MGH 80	-1.25833085345092	-0.154573488954105	-6.2125677862964
58348	Haemophilus haemolyticus M19107	-1.26949330102866	-2.61128161279407	-6.21259830070631
62335	Scardovia wiggsiae F0424	-1.28692334903684	-2.90291483677709	-6.21261551664167
58320	Streptococcus infantis SK1076	-1.28782089650928	-2.6510710299125	-6.21258731193325
60729	Collinsella sp. MS5	-1.29176088486773	-1.89058053356018	-6.21264427840949
58116	Bifidobacterium animalis subsp. lactis BB-12	-1.29304424068542	-0.653673956045747	-6.21262739269484
60170	Streptococcus mitis 17/34	-1.29702030965314	-2.66611957677922	-6.21261277040181
61817	Gemella morbillorum M424	-1.29883998813479	-3.3373700677055	-6.21260860837207
62075	Propionibacterium freudenreichii subsp. freudenreichii	-1.30459560594136	-1.17342227688315	-6.21262605638992
58352	Haemophilus haemolyticus M21639	-1.30513982749417	-2.43390405247241	-6.21258436982287
58223	Streptococcus anginosus C1051	-1.3150071182271	-3.26383659094651	-6.21261375842207
58667	Actinomyces dentalis DSM 19115	-1.31995980224207	-3.98055124274951	-6.21265632210435
61536	Collinsella stercoris DSM 13279	-1.3443477891468	-0.852468618768282	-6.2126174808826
60105	Eubacterium brachy ATCC 33089	-1.346560617674	-2.96070822474887	-6.21256561573995
58288	Streptococcus mitis NCTC 12261	-1.34793149064184	-2.85601517926615	-6.21258351096438
58024	Streptococcus sp. HSISS3	-1.35516020764695	-3.45440986680223	-6.21259501680069
62051	Erysipelotrichaceae bacterium 3_1_53	-1.35542057859769	1.18374451586152	-6.21257911372661
62384	Streptococcus infantis SK1302	-1.36859490218298	-2.60755632757632	-6.21259830070631
58032	Streptococcus anginosus F0211	-1.37247418564716	-3.10491711179724	-6.21258679487657
57958	Parvimonas micra ATCC 33270	-1.37803314286397	-2.71703277576308	-6.21261906299647
55666	Lactobacillus paracasei subsp. paracasei Lpp189	-1.40335566656036	-1.94588675458452	-6.2125856895028
61104	Streptococcus mitis	-1.40412086080129	-2.82169375555454	-6.21262181514816
57133	Bifidobacterium breve DPC 6330	-1.4080203655119	-0.695075039864199	-5.8960046061393
61880	Oribacterium sinus F0268	-1.40939263171859	-3.21406933759396	-6.21256385123113
61480	Coprococcus eutactus ATCC 27759	-1.41490323812346	-0.441489625654975	-6.2126146984072
62209	Bacteroides oleiciplenus YIT 12058	-1.42155309262188	0.4067165161815	-6.21257740381518
54097	Acidaminococcus intestini RyC-MR95	-1.42510697150525	-0.0294650789809765	-6.21258532134686
55194	Prevotella bivia JCVIHMP010	-1.43158752059553	-0.38364731370409	-6.21259092850901
61689	Collinsella intestinalis DSM 13280	-1.44249421394204	0.164064209598123	-6.21261222544399
58384	Streptococcus infantis SK970	-1.44665151309247	-3.00740932993529	-6.21263227893256
56315	Blautia producta ATCC 27340	-1.45826956313069	-0.523752801037705	-6.21256967658079
58349	Haemophilus haemolyticus M19501	-1.45830684694252	-2.73385137264707	-6.21258436982287
60134	Haemophilus influenzae KR494	-1.47535973445729	-2.83181507920986	-6.21259423492192
61547	Catenibacterium mitsuokai DSM 15897	-1.48090729703234	-0.398351522414911	-6.21259193308589
44741	Clostridium glycolicum ATCC 14880	-1.49327274563922	-0.482842181493745	-6.21260351217917
59615	Actinobaculum sp. oral taxon 183 str. F0552	-1.49336400823128	-3.31343346844133	-6.21256561573995
56031	Blautia hansenii DSM 20583	-1.51032627414395	-0.108535568999586	-6.02076622238741
61110	Streptococcus mitis	-1.51367389263656	-2.82169375555454	-6.21259830070631
58120	[Clostridium] saccharogumia DSM 17460	-1.51463822565314	0.0392269823264028	-6.21259641349209
58833	Enterorhabdus mucosicola DSM 19490	-1.52751374369341	-1.94588940656431	-6.3675152171925
53607	Desulfovibrio sp. 3_1_syn3	-1.54297997314656	-0.0302682572614731	-6.21262088485043
58351	Haemophilus haemolyticus M21621	-1.55338434831441	-2.79091007293713	-6.21260163900875
57359	Actinomyces sp. oral taxon 849 str. F0330	-1.55719269297155	-3.53559746231426	-6.21262411398267
61948	Phascolarctobacterium succinatutens YIT 12067	-1.55961240166865	-0.554639044338065	-6.24205459995671
59740	Streptococcus mitis 13/39	-1.55995066095922	-2.73378927832837	-6.21261906299647
61802	Oxalobacter formigenes OXCC13	-1.56154382983912	0.3457461622788	-6.21263604379662
58148	Enterobacter cloacae ND21	-1.57619190023915	-1.13556142533799	-6.21262088485043
61922	Peptostreptococcus stomatis DSM 17678	-1.58328497824516	-2.94974914600228	-6.21260860837207
62277	Actinomyces sp. oral taxon 170 str. F0386	-1.5906471478921	-3.79640684528091	-6.21262677302404
62470	Streptococcus cristatus ATCC 51100	-1.59670826903239	-3.2932467977687	-6.21257991764733
60172	Streptococcus mitis 29/42	-1.60048922316861	-2.92997066135595	-6.21257067704119
60512	Bifidobacterium moukalabense DSM 27321	-1.60608640687147	-1.89058053356018	-6.21258679487657
33519	Streptococcus sanguinis SK1059	-1.60733291867906	-3.10740265832803	-6.21261906299647
60171	Streptococcus mitis 18/56	-1.60903110867732	-2.95667708655766	-6.21261754240752
56840	Clostridium perfringens ATCC 13124	-1.62407862157413	-0.872294014836456	-6.21261375842207
57767	Streptococcus constellatus KCOM 1650	-1.62565457032487	-3.82088382591813	-6.21260874433394
61767	Bacteroides coprophilus DSM 18228 = JCM 13818	-1.62875146231674	-1.41999951804325	-6.21261906299647
59818	Phascolarctobacterium sp. CAG:266	-1.6358551983248	-1.94590817435517	-6.21261526886474
61132	Citrobacter koseri ATCC BAA-895	-1.63631382904906	-0.341666746735576	-5.46849971011853
61534	Anaerofustis stercorihominis DSM 17244	-1.63947743635681	0.720653331608275	-6.212635371314
56297	Enterococcus faecalis UAA1489	-1.64028152371483	-1.74537693138771	-6.21259830720429
50024	Prevotella corporis JCM 8529	-1.64081039130605	0.72310177000385	-6.21261136546602
59419	Klebsiella sp. 10982	-1.64118855070316	-0.82906347462753	-6.21259516300713
61501	Eubacterium dolichum DSM 3991	-1.64284943008433	0.731623505977094	-6.21259279060464
61875	Streptococcus mitis SK564	-1.6429522193593	-2.84482987282022	-6.21262157440959
62167	Megasphaera micronuciformis F0359	-1.64378481292228	-2.45597222869829	-6.21259830720429
60474	Streptococcus mitis 27/7	-1.65469332935675	-3.03413316975129	-6.21257694921843
59452	Streptococcus sp. HPH0090	-1.67012746086027	-3.20727435840558	-6.2126146984072
62459	Streptococcus sanguinis SK150	-1.67251563009801	-3.54837824034697	-6.21259423492192
58308	Prevotella stercorea DSM 18206	-1.67345432056237	-1.94590365401253	-6.21260351217917
61754	Clostridium celatum DSM 1785	-1.67812370746736	-0.872294014836456	-6.21262088485043
61105	Streptococcus mitis	-1.68748438517632	-3.03413316975129	-6.21260798711343
59710	Bacteroides stercorirosoris JCM 17103	-1.68939532627736	0.578441608391827	-5.96289481419362
56895	Leuconostoc mesenteroides subsp. cremoris ATCC 19254	-1.69248419337515	-1.94589279329853	-6.21265632210435
58330	Streptococcus mitis SK1073	-1.698934039493	-3.18692662936747	-6.21262891798946
61111	Streptococcus mitis	-1.70397305634973	-3.03028782307856	-6.2126146984072
58986	Parabacteroides gordonii DSM 23371	-1.70490436928574	-0.0325698291382423	-6.21260688979868
62460	Streptococcus sanguinis SK160	-1.71074689878667	-3.36244156536479	-6.21260163900875
57549	Lactobacillus rhamnosus 2166	-1.71705352262451	-1.58664220718414	-6.21262411398267
56022	Citrobacter freundii str. ballerup 7851/39	-1.72063838857392	-1.94588940656431	-6.21260236310485
54782	Alloscardovia omnicolens F0580	-1.72136530879395	-1.94591753451757	-6.2125757472435
58303	Streptococcus anginosus SK52 = DSM 20563	-1.72233846116865	-3.39133272169793	-6.21261551664167
62464	Streptococcus sanguinis SK1056	-1.72555747536877	-3.68596043447197	-6.21260163900875
56280	Actinomyces sp. oral taxon 877 str. F0543	-1.72703355795967	-4.0792247540062	-6.21260870387164
61781	Atopobium rimae ATCC 49626	-1.72787043083502	-3.30605405206987	-6.21263227893256
60473	Streptococcus mitis 21/39	-1.73314969604146	-2.87623310845141	-6.21260900274393
57367	Propionibacterium acnes	-1.73813781776725	-2.28528241124913	-6.21258436982287
59819	Phascolarctobacterium succinatutens CAG:287	-1.74135309662561	-0.224856004991552	-6.2429177257845
57709	Bifidobacterium pseudolongum PV8-2	-1.74276890304382	-1.64905635913784	-6.21261906299647
62591	Clostridiales bacterium 9401234	-1.74345894388754	-0.268896230060313	-6.21260127664601
57028	Streptococcus intermedius JTH08	-1.75877199569648	-3.39651464245935	-6.21262157440959
61106	Streptococcus mitis	-1.76034329456756	-3.125484208941	-6.21261136546602
60523	Bifidobacterium biavatii DSM 23969	-1.76621584910719	-1.94590179389642	-6.21256385123113
62098	Prevotella buccalis ATCC 35310	-1.77575968489242	0.138659136612117	-6.21262677302404
62455	Streptococcus peroris ATCC 700780	-1.78391573238357	-3.31380534092867	-6.21259423492192
58649	Coriobacteriaceae bacterium phI	-1.79091864459031	-1.94588114521122	-6.21265278634926
58560	Streptococcus oralis SK100	-1.79331088264778	-3.41949773578075	-6.21258436982287
61874	Streptococcus mitis SK321	-1.79332546756265	-2.94515455437527	-6.21261906299647
62283	Bacteroides fluxus YIT 12057	-1.7935792694211	-0.224856004991552	-5.38748310889443
62585	Streptococcus sp. AS14	-1.79519487105821	-3.13390443495056	-6.21259830070631
61820	Streptococcus sp. M334	-1.79561024809644	-3.06463732203733	-6.21257067704119
60082	Streptococcus pneumoniae SMRU2014	-1.79648888034245	-3.11765603529125	-6.21260163900875
58668	Actinomyces gerencseriae DSM 6844	-1.79688764370918	-3.68267895803926	-6.21261679664769
59709	Bacteroides faecichinchillae JCM 17102	-1.79895364098989	-1.08260736952274	-6.21260073870402
58383	Haemophilus pittmaniae HK 85	-1.80501928153074	-2.7341076807089	-6.212590520797
60081	Streptococcus pneumoniae SMRU946	-1.80841757770872	-2.95333634135464	-6.2125757472435
57195	Lactobacillus sakei subsp. sakei JCM 1157	-1.81101449770265	-1.9459223349724	-6.21260399288011
59334	Streptococcus sp. GMD3S	-1.81595367207259	-3.25679820818734	-6.21261679664769
61789	Clostridium hylemonae DSM 15053	-1.82173712771381	0.0478824264101562	-6.21257067704119
56237	[Eubacterium] cylindroides ATCC 27803	-1.83383736197579	-0.872294014836456	-6.21260351217917
57814	Escherichia coli 2-156-04_S1_C2	-1.84138212590186	-1.89058053356018	-6.21261754240752
61341	Streptococcus mitis B6	-1.84268614920846	-3.26417918487148	-6.2126146984072
61109	Streptococcus mitis	-1.84336300611408	-2.86664864661648	-6.21259944596044
48315	Bacteroides gallinarum DSM 18171	-1.84758509350655	0.761158194205154	-6.21258351096438
55165	Olsenella uli MSTE5	-1.84893486645562	-2.83961376508038	-6.21261277040181
58556	Streptococcus mitis SK616	-1.85227383227754	-2.93382983381803	-6.21259830070631
59662	Clostridiales bacterium VE202-08	-1.85398836549781	0.4067165161815	-6.21259830720429
61762	Gemella haemolysans ATCC 10379	-1.85864976899244	-3.88943275768423	-6.21259294316146
54555	Streptococcus anginosus C238	-1.86211501903299	-2.62814096905231	-6.21261136546602
49360	Porphyromonas uenonis DSM 23387	-1.86669599010603	-0.35512592102929	-6.21260351217917
59739	Streptococcus mitis 11/5	-1.86693478730915	-3.46377226443134	-6.21259193308589
61108	Streptococcus mitis	-1.87893408473993	-3.49899604065634	-6.21260163900875
62465	Streptococcus sanguinis SK1057	-1.88749809807855	-3.57845516352186	-6.21262677302404
60032	Streptococcus oligofermentans AS 1.3089	-1.88965162470653	-3.75427888109536	-6.21260351217917
56461	Actinomyces massiliensis F0489	-1.88978751918781	-3.59688425775642	-6.2125757472435
58558	Streptococcus mitis SK579	-1.89072781279212	-2.86117761583254	-6.21258436982287
56148	Citrobacter freundii NBRC 12681	-1.89546363793547	-1.94590817435517	-6.21257067704119
62446	Actinomyces sp. oral taxon 448 str. F0400	-1.8968555809498	-3.400663645463	-6.21257004048119
61876	Streptococcus mitis SK597	-1.90228397451983	-3.05301075071607	-6.21258020155839
56465	Porphyromonas asaccharolytica PR426713P-I	-1.90364503018395	0.846335895512685	-6.21258436982287
59909	Clostridium paraputrificum AGR2156	-1.91071899567112	-0.122640935932542	-6.21261375842207
55704	Enterobacter aerogenes UCI 46	-1.91388869399534	-1.94587126338764	-6.21259858835312
62445	Actinomyces sp. oral taxon 180 str. F0310	-1.91524558104173	-4.49692168907552	-6.21259193308589
62458	Streptococcus sanguinis SK115	-1.92099420275318	-3.23695875013609	-6.21260870387164
61395	Streptococcus sanguinis SK36	-1.92104883547891	-3.39006666402613	-6.21260056962353
35050	Clostridium sp. CL-2	-1.9213788804109	-0.872294014836456	-6.2125757472435
54931	Cloacibacillus evryensis DSM 19522	-1.92228997713895	-0.0312680445116004	-6.21262560940008
62463	Streptococcus sanguinis SK355	-1.92548429666961	-3.64590676203527	-6.21262088485043
60033	Streptococcus oralis	-1.93060709528744	-3.65188020274883	-6.21261539507668
55181	Parascardovia denticolens DSM 10105 = JCM 12538	-1.93633442804581	-1.9459009374821	-6.21261136546602
62274	Bifidobacterium stellenboschense	-1.93794605239855	-1.94590179389642	-6.21260362636015
59455	Butyricicoccus pullicaecorum 1.2	-1.95154534533069	-1.94584816314913	-6.21259830720429
58331	Streptococcus mitis SK1080	-1.95220620787795	-3.16769298497889	-6.21257067704119
56471	Prevotella disiens DNF00882	-1.95681926041581	-0.540441473411681	-6.21259193308589
58326	Oscillibacter ruminantium GH1	-1.95834987577798	-1.94589613125027	-6.21261444477403
58459	Streptococcus pseudopneumoniae IS7493	-1.96027995144087	-3.28583759286344	-6.21262677302404
62466	Streptococcus sanguinis SK1087	-1.9603166360317	-3.56567569881368	-6.21262891798946
60798	Eubacterium sp. ER2	-1.96154161765001	-1.17342227688315	-6.21261083221619
62461	Streptococcus sanguinis SK330	-1.97436659398268	-3.90059557198063	-6.21258436982287
50409	Streptococcus constellatus subsp. pharyngis C818	-1.97830878471981	-3.25653929817588	-6.21261754240752
58561	Streptococcus oralis SK610	-1.98263099120972	-3.73393960627748	-6.21261136546602
60488	Streptococcus sp. VT 162	-1.98948846418069	-3.80894538708675	-6.21259858835312
61331	Campylobacter hominis ATCC BAA-381	-1.98990991844183	0.398619768789397	-6.21260073996542
57303	Enterobacter sp. MGH 16	-1.99273925999786	-0.838916500527048	-6.21261469656064
62476	Eubacterium limosum KIST612	-1.99691864544371	-0.224856004991552	-6.21262677302404
61107	Streptococcus mitis	-1.99957393778154	-2.96043469726226	-6.21258020155839
60453	Mitsuokella jalaludinii DSM 13811	-2.00726890095446	-1.94589613125027	-6.21259341431539
58235	Prevotella timonensis 4401737 = DSM 22865 = JCM 15640	-2.00852013258018	-2.2974052158385	-6.21259294316146
58568	Enterobacter sp. JC163	-2.00977662597434	-1.94588114521122	-6.2115123247284
62212	Collinsella tanakaei YIT 12063	-2.0121371724148	-0.872294014836456	-6.2126035244474
62467	Streptococcus sanguinis VMC66	-2.01836132540871	-4.09253103107348	-6.21260870387164
57895	Streptococcus sp. CM6	-2.02351568797275	-3.678201706504	-6.21260073996542
62457	Streptococcus sanguinis SK72	-2.02611092391795	-3.52185756344574	-6.21259830070631
42919	Streptococcus tigurinus 2425	-2.02777988337054	-3.61991068834893	-6.21263098483035
56776	Citrobacter freundii UCI 32	-2.03593116506622	-1.94587823848318	-6.21260073996542
58876	Haliea salexigens DSM 19537	-2.04071101826837	-1.94590179389642	-6.21258532134686
61904	Catonella morbi ATCC 51271	-2.04715436783114	-4.10170069918879	-6.21259858835312
57801	Klebsiella oxytoca SA2	-2.05579385445318	-1.94588940656431	-6.21261539507668
59002	Propionibacterium acidifaciens DSM 21887	-2.05785241443358	-1.94594805839791	-6.21261406137541
54035	Lactobacillus fermentum Lf1	-2.05964142268971	-1.94591778817361	-6.21262157440959
62700	Streptococcus sp. F0441	-2.06006837774365	-3.51515234701583	-6.21259294316146
60034	Streptococcus oralis	-2.06500215055559	-3.85820689908328	-6.21259641349209
61799	Clostridium sp. D5	-2.0696769803676	-0.343007780769972	-6.21258436982287
60029	Clostridium sp. 01	-2.07640207886161	-1.94590179389642	-6.21262677302404
61926	Porphyromonas uenonis 60-3	-2.07700925599838	-0.40648665204379	-6.2126146984072
60080	Streptococcus pneumoniae SMRU824	-2.0814353170836	-3.25678963608932	-6.21259944596044
61608	Marvinbryantia formatexigens DSM 14469	-2.09120880715559	-1.94589613125027	-6.21259858835312
38038	Bifidobacterium merycicum DSM 6492	-2.0924263661435	-1.94589613125027	-6.21258436982287
61695	Actinomyces timonensis DSM 23838	-2.09724273043106	-3.82670985937831	-6.21261136546602
62297	Propionibacterium propionicum F0230a	-2.1042958529451	-4.14411904139292	-6.21259516300713
58999	Porphyromonas bennonis DSM 23058	-2.11071261186733	-0.0263326655077069	-6.21260870387164
59033	Ruminococcus gauvreauii DSM 19829	-2.12022444512986	-1.17342227688315	-6.21262560940008
50408	Megasphaera sp. NM10	-2.12508973645372	-1.94588940656431	-6.21262605638992
62318	Stomatobaculum longum	-2.12670713353652	-4.22632573841323	-6.21259294316146
54717	Streptococcus sp. GMD5S	-2.13128623764534	-3.7736124068025	-6.21259558108224
62456	Streptococcus sanguinis SK49	-2.1350786546927	-3.53776372036317	-6.21260127664601
61819	Streptococcus sp. C300	-2.13728797583996	-3.7416544205442	-6.2125757472435
58557	Streptococcus mitis SK575	-2.13937502256578	-2.89053651729563	-6.21260870387164
43337	Collinsella sp. GD3	-2.14364849526529	-1.94588114521122	-6.21263098483035
56947	Enterococcus faecium E1007	-2.1473124122305	-0.343007780769972	-6.2126035244474
60283	Solirubrobacterales bacterium URHD0059	-2.14747815631433	-1.9459223349724	-6.21262638836653
58135	Prevotella buccalis DNF00985	-2.1520056973657	0.117312327414359	-6.21258693223499
54059	Oribacterium sp. ACB8	-2.15479345905951	-3.22722811539349	-6.21257688928492
62443	Streptococcus oralis ATCC 49296	-2.16210899991995	-4.05529174350317	-6.21262411398267
51925	Leuconostoc pseudomesenteroides PS12	-2.17211836941133	-1.94590179389642	-6.21260870387164
58319	Streptococcus oralis SK255	-2.17708140312147	-4.16791681209931	-6.21261083221619
52280	Porphyromonadaceae bacterium OUH 308042	-2.18043100941896	-0.653673956045747	-6.21262677302404
62211	Clostridium hathewayi WAL-18680	-2.18165051172644	0.186989805776404	-6.21260688979868
58051	Anaerococcus obesiensis ph10	-2.18336534708707	-0.154573488954105	-5.13168854619546
62351	Streptococcus sp. oral taxon 058 str. F0407	-2.18570814751733	-3.7696082887533	-6.21261679664769
60448	Blautia schinkii DSM 10518	-2.19671117759191	-1.94590179389642	-6.21257004048119
62397	Treponema bryantii NK4A124	-2.19671117759191	-1.94590179389642	-6.21262411398267
61816	Gemella haemolysans M341	-2.1969707574106	-3.8300599165456	-6.21260900274393
57687	Streptococcus sp. BS21	-2.20052980737118	-3.7736124068025	-6.21258436982287
59636	Leuconostoc carnosum JB16	-2.20150524821718	-1.94589711613914	-6.212590520797
58072	Rhodococcus rhodochrous ATCC 17895	-2.20728403307518	-1.9459223349724	-6.21260236310485
61009	Ruminococcus champanellensis 18P13	-2.21078724131197	-1.94588094242773	-6.21262891798946
60524	Bifidobacterium callitrichos DSM 23973	-2.2121941949863	-1.94590179389642	-6.21259944596044
55805	Lactobacillus gasseri SJ-9E-US	-2.21379404689284	-1.94592472141357	-6.21259309417945
55011	Enterobacter sp. MGH 23	-2.21656804270909	-1.08260736952274	-6.212635371314
61945	Granulicatella elegans ATCC 700633	-2.21901133875795	-3.32300865143153	-6.21261083221619
59544	Lactococcus raffinolactis 4877	-2.22205907997779	-1.94584816314913	-6.21261406137541
60922	Streptococcus sp. DBCMS	-2.22352337842628	-3.87003127877228	-6.21261679664769
61692	Atopobium parvulum DSM 20469	-2.22524860742812	-3.98568984098729	-6.21258436982287
35045	bacterium OL-1	-2.22575982431293	-1.94589613125027	-6.21263604379662
56710	Enterococcus faecium UC7266	-2.22871287779692	-0.872294014836456	-6.21260351217917
55553	Lactobacillus gasseri JV-V03	-2.23399382971409	-1.94595060601101	-6.212602691474
61619	[Bacteroides] pectinophilus ATCC 43243	-2.24965543576854	-1.89058053356018	-6.21260900274393
58247	Streptococcus sp. M143	-2.25001808488001	-3.91715446812458	-6.21259830070631
46145	Streptococcus oralis ATCC 35037 (Prj:53033)	-2.25366548170664	-3.66584255830108	-6.212635371314
62217	Slackia piriformis YIT 12062	-2.25384569700259	-0.482842181493745	-6.2125991062787
59661	Clostridiales bacterium VE202-09	-2.25504771855713	-1.64905635913784	-5.49227150329283
58555	Streptococcus sp. SK643	-2.25630028001111	-3.96622069384426	-6.212635371314
58382	Streptococcus mitis SK569	-2.25966769136133	-3.10766661020588	-6.21258505753669
54123	Klebsiella oxytoca KA-2	-2.26190678859314	-1.94589279329853	-6.21257961689059
44511	Bifidobacterium scardovii	-2.26355101633633	-1.94592184724867	-5.96289481419362
62462	Streptococcus sanguinis SK353	-2.2713064549831	-3.67127139797185	-6.21260073996542
59303	Streptococcus oralis SK304	-2.2757331810544	-4.18904890145614	-6.21260073996542
58741	Butyricimonas synergistica DSM 23225	-2.27839027609616	-0.653673956045747	-6.21262458170415
58813	Desulfovibrio desulfuricans subsp. desulfuricans DSM 642	-2.28065896682093	0.578441608391827	-6.21261469656064
53328	Enterobacter radicincitans DSM 16656	-2.28186996170106	-1.94589467760306	-6.21261679664769
62216	Odoribacter laneus YIT 12061	-2.28223505895393	-1.94589378199788	-6.21260870387164
47015	Bacteroides barnesiae DSM 18169	-2.28288618861592	-1.94590179389642	-6.21257991764733
38756	Enterobacter cloacae JD6301	-2.29139879108692	-1.64905635913784	-6.21261906299647
56762	Klebsiella oxytoca	-2.29195984602608	-1.55768095268594	-6.21258351096438
54610	Lactobacillus plantarum subsp. plantarum JCM 1149	-2.29446633601629	-1.94590365401253	-6.21262560940008
56996	Peptoniphilus sp. oral taxon 836 str. F0141	-2.29916404228454	-1.23393028823834	-6.21258046313799
57450	Fusobacterium nucleatum subsp. animalis 7_1 [PRJNA32483]	-2.30345722208398	-3.54950699073346	-6.21257694921843
62099	Bulleidia extructa W1219	-2.30956851224019	-2.11424993642466	-6.21262088485043
58323	Kluyvera ascorbata ATCC 33433	-2.31087828001771	-1.94588114521122	-6.21262891798946
46095	Bifidobacterium choerinum DSM 20434	-2.31561783045	-1.94590179389642	-6.21258436982287
62027	Actinomyces sp. oral taxon 848 str. F0332	-2.32647510081687	-3.44936069538388	-6.21259341431539
62206	Lachnospiraceae bacterium 2_1_46FAA	-2.33553640180385	-1.94588114521122	-6.21259558919026
52974	Mogibacterium sp. CM50	-2.33626181514029	-3.48909883658532	-6.21260073996542
61656	Mitsuokella multacida DSM 20544	-2.33898598249598	-1.94591309001264	-6.21258693223499
62350	Lachnospiraceae bacterium oral taxon 082 str. F0431	-2.34266566876394	-4.32635500402859	-6.21261679664769
53575	Haemophilus sputorum CCUG 13788	-2.34317439679897	-3.11684743466514	-6.21260056962353
62220	Isoptericola variabilis 225	-2.34449462662882	-1.9459223349724	-6.21260870387164
50416	Enterobacter hormaechei ATCC 49162	-2.34829026403618	-1.94589593144965	-6.21260073996542
54601	Lactobacillus curvatus NRIC0822	-2.35083891623559	-1.9458962587441	-6.21262605638992
58304	Streptococcus mitis bv. 2 str. SK95	-2.35138198306068	-3.7736124068025	-6.21262560940008
61315	Pyramidobacter piscolens W5455	-2.3515544451045	-1.94588114521122	-6.21260073996542
59658	Megasphaera sp. NP3	-2.35879809671031	-1.17342227688315	-6.21261352837864
60527	Citrobacter freundii MGH 56	-2.35914855908554	-1.94584816314913	-6.21262560940008
62364	Streptococcus sp. oral taxon 071 str. 73H25AP	-2.36654265788283	-4.08675334322235	-6.2125757472435
61585	Fusobacterium varium ATCC 27725	-2.36828790671722	-1.94590179389642	-6.21259077120128
59089	Streptococcus pleomorphus DSM 20574	-2.37020255584891	-1.94588114521122	-6.21259341431539
57851	Pseudomonas xanthomarina S11	-2.37613680608755	-1.94590878420739	-6.21260073996542
59302	Streptococcus sp. SR1	-2.38383634636732	-3.77760054674553	-6.21262088485043
62363	Streptococcus mitis ATCC 6249	-2.38484716281553	-4.10727637875608	-6.21260127664601
60356	Alcaligenes sp. DH1f	-2.38914350761996	-1.94590179389642	-6.21261526886474
55004	Peptostreptococcus anaerobius DSM 2949	-2.39112704945588	-1.41999951804325	-6.21257688928492
60946	Eubacterium limosum ATCC 8480	-2.40991735632479	-1.94590179389642	-6.21260056962353
58559	Streptococcus oralis SK10	-2.41454610832814	-4.05141064452778	-6.21259858835312
60472	Streptococcus pseudopneumoniae 22725	-2.42458192972661	-4.04053699620606	-6.21260127664601
60525	Bifidobacterium reuteri DSM 23975	-2.42492375529895	-1.94590179389642	-6.21262677302404
58669	Actinomyces israelii DSM 43320	-2.44075576206401	-3.85475444057442	-6.21260056962353
56779	Megasphaera elsdenii T81	-2.44250499853526	-1.94588114521122	-6.21259341431539
61907	Eubacterium saphenum ATCC 49989	-2.44284775871806	-2.74397336057971	-6.21258436982287
60947	Streptococcus sinensis HKU4	-2.44383082460562	-3.55255190463296	-6.21262638836653
56672	Lactobacillus salivarius JCM1046	-2.4475277668178	-1.94590179389642	-6.21259858835312
56855	Slackia exigua ATCC 700122	-2.45425500221266	-3.42196175232923	-6.21260073996542
59997	Streptococcus sp. CECT 7746	-2.45763280295093	-3.92926735146156	-6.21260056962353
62592	Clostridiales bacterium 9403326	-2.46371539182408	-0.224539103375398	-6.21261469656064
58142	Enterobacter cloacae UCI 49	-2.46601698311687	-1.94590817435517	-6.21262560940008
58419	Clostridium sp. SY8519	-2.46847480128476	-1.94590179389642	-6.21259077120128
61593	Slackia heliotrinireducens DSM 20476	-2.46923880229584	-1.94589613125027	-6.21259109306015
60518	Bifidobacterium pullorum DSM 20433	-2.47151699790923	-1.94590179389642	-6.21259064569389
56802	Streptococcus sobrinus TCI-124	-2.50335044450816	-1.94590179389642	-6.21263604379662
44746	Bifidobacterium subtile DSM 20096	-2.50446361242107	-1.94590179389642	-6.21259109306015
59945	Clostridiales bacterium S7-1-4	-2.50510716359398	-0.418694645801411	-6.21260056962353
58287	Enterobacter cloacae subsp. cloacae ATCC 13047	-2.50631377125783	-1.94588315600506	-6.21260900274393
58646	Peptoniphilus sp. ph5	-2.51228474951126	-0.429414772316055	-6.21262638836653
57748	Streptococcus gallolyticus subsp. gallolyticus ATCC 43143	-2.51417429528685	-1.94593520940818	-6.2125991062787
59158	Weissella confusa LBAE C39-2	-2.51699366481779	-1.58664220718414	-6.2125991062787
57338	Rothia dentocariosa C6D	-2.54873394355896	-3.96474467995894	-6.21263604379662
62424	Eubacterium infirmum F0142	-2.54916771185092	-2.96909726481367	-6.21261469656064
61584	Fusobacterium mortiferum ATCC 9817	-2.55318338830477	-1.94589467760306	-6.21260056962353
61084	Kineococcus radiotolerans SRS30216	-2.56224277162896	-4.38015516689948	-6.2125991062787
62612	Parvimonas sp. oral taxon 393 str. F0440	-2.56553285829646	-3.0636227918739	-6.21262560940008
59929	Streptococcus tigurinus AZ_3a	-2.56774388470467	-3.55766118183672	-6.21262560940008
57556	Lactobacillus mucosae DPC 6426	-2.56827715134374	-1.94592184724867	-6.21262157440959
62491	Peptoniphilus harei ACS-146-V-Sch2b	-2.56833210987045	-1.94591532098118	-6.21259944596044
62309	Streptococcus mitis bv. 2 str. F0392	-2.57241402954045	-3.94518827042011	-6.21263604379662
58220	Bacteroides pyogenes JCM 6292	-2.58135455513206	0.497129405827391	-6.21257060390873
60882	Citrobacter sp. CIP 55.13	-2.58581442025243	-1.94588114521122	-6.21260900274393
62634	Clostridium sp. ASF502	-2.59223991155356	-1.94590179389642	-6.21262411398267
57855	Fusobacterium nucleatum subsp. polymorphum F0401	-2.59582795737282	-4.26550860585034	-6.21260860837207
58294	Streptococcus infantarius subsp. infantarius ATCC BAA-102	-2.60362020837254	-1.94593856374988	-6.212635371314
55674	Lactobacillus amylovorus GRL1118	-2.60901722644497	-1.9459223349724	-6.21260163900875
61920	Desulfovibrio fructosovorans JJ	-2.61957008626924	-1.94590179389642	-6.2125991062787
62213	Dialister succinatiphilus YIT 11850	-2.62817692804797	-1.94588940656431	-6.21262638836653
60571	Enterobacter cloacae subsp. cloacae SY-70	-2.63281527882189	-1.94588940656431	-6.21260900274393
62447	Aggregatibacter segnis ATCC 33393	-2.63684334345062	-3.80109688878875	-6.21259294316146
58350	Haemophilus haemolyticus M21127	-2.63731093890364	-3.47563806466452	-6.21261679664769
62298	Parvimonas sp. oral taxon 110 str. F0139	-2.63759402100688	-3.4043942834411	-6.21262157440959
59001	Porphyromonas somerae DSM 23386	-2.63843795321712	-0.122640935932542	-6.21262560940008
62531	Streptococcus oralis Uo5	-2.6435933426992	-3.84222014267444	-6.21260163900875
62278	Haemophilus sp. oral taxon 851 str. F0397	-2.64696589482329	-3.72616479502552	-6.21262638836653
55343	Achromobacter undefined 7393	-2.64756143962156	-1.94590179389642	-6.21262739269484
56887	Lactobacillus crispatus FB049-03	-2.64854530389198	-2.10155421121592	-6.2126146984072
45832	Bifidobacterium angulatum	-2.66667690099346	-1.17342227688315	-6.21261083221619
58285	Streptococcus pneumoniae SMRU2944	-2.66899475257469	-3.48887273694157	-6.21259109306015
62074	Bacteroides salanitronis DSM 18170	-2.67282532735628	-1.94590179389642	-6.21257004048119
58002	Fusobacterium periodonticum 2_1_31	-2.67454082609986	-3.91222778263323	-6.21261679664769
59441	Enterobacter sp. Ag1	-2.67891557844226	-1.94590179389642	-6.21257067704119
58128	Achromobacter undefined 6241_spades_final	-2.67988654893171	-1.94590878420739	-6.21261352837864
57066	Corynebacterium matruchotii ATCC 14266	-2.68438241809153	-3.53100720944853	-6.21262638836653
51143	Lactobacillus acidophilus CFH	-2.68748517448518	-1.94590817435517	-6.2125991062787
58479	Enterobacter cloacae IIT-BT 08	-2.69158214935684	-1.64905635913784	-6.21263604379662
61760	Neisseria subflava NJ9703	-2.70279402207796	-3.46377226443134	-6.21259077120128
55612	Enterobacter cloacae EcWSU1	-2.70309409002225	-1.94588114521122	-6.21259641349209
58501	Streptococcus lutetiensis 033	-2.70398756136271	-1.94589711613914	-6.21258505753669
46080	Myxococcus xanthus DZF1	-2.70691584928556	-1.94590179389642	-6.21262638836653
54117	Robinsoniella sp. KNHs210	-2.7174069873085	-1.94590179389642	-6.21260073870402
62586	Veillonella sp. AS16	-2.72776310340502	-3.84121363122712	-6.21255249700605
54790	Prevotella sp. P5-125	-2.72996529824821	-1.94589613125027	-6.21262891798946
61801	Oxalobacter formigenes HOxBLS	-2.73516752164704	-0.653673956045747	-6.21262411398267
59692	Eubacterium plexicaudatum ASF492	-2.73715021543606	-1.94590179389642	-6.21257694921843
60083	Streptococcus pneumoniae SMRU2248	-2.74965458576468	-3.6104469819576	-6.21260870387164
62498	Weissella cibaria KACC 11862	-2.74982709089946	-1.94589711613914	-6.21261469656064
35926	Bifidobacterium pseudolongum subsp. pseudolongum DSM 20099	-2.75484592346553	-1.94589613125027	-6.21259077120128
57866	Selenomonas artemidis F0399	-2.75550514119099	-3.88470959979354	-6.21259193308589
57918	Streptococcus pneumoniae SMRU1024	-2.76034276565794	-4.22612348168308	-6.21261083221619
54129	Bacillus sp. NSP22.2	-2.76166838697229	-1.94590179389642	-6.21260073996542
60420	Eubacterium cellulosolvens LD2006	-2.76166838697229	-1.94590179389642	-6.21260870387164
55476	Fusobacterium ulcerans 12-1B	-2.764885013522	-1.39766693730911	-6.21259077120128
60461	Tannerella sp. oral taxon BU063 isolate Cell 5	-2.76782678112591	-4.41294165730921	-6.21259341431539
57293	Finegoldia magna ALB8	-2.77024993107109	-1.94590731032578	-6.21260870387164
59312	Clostridium sp. 12(A)	-2.77215232685865	-1.94590179389642	-6.21260870387164
60522	Bifidobacterium saguini DSM 23967	-2.77215232685865	-1.94590179389642	-6.21261679664769
60588	Pseudomonas putida T2-2	-2.77875437125988	-1.9459223349724	-6.21260526646503
58138	Prevotella sp. oral taxon 317 str. F0108	-2.77896943274473	-4.15520400006971	-6.21260056962353
59963	Streptomyces sp. CNT360	-2.7827341498139	-1.94590179389642	-6.21262458170415
61964	Eubacterium cellulosolvens 6	-2.7827341498139	-1.94590179389642	-6.21259858835312
59149	Olsenella profusa F0195	-2.78508435996257	-1.94591732508662	-6.21261539507668
62055	Olsenella sp. oral taxon 809 str. F0356	-2.7872615468842	-1.94590878420739	-6.21259092850901
58077	Oribacterium sp. oral taxon 108 str. F0425	-2.78861864917138	-3.82088382591813	-6.21258020155839
59515	Candidatus Soleaferrea massiliensis AP7	-2.78943720859836	-1.94588940656431	-6.21259341431539
54667	Leuconostoc citreum KM20	-2.78962119014837	-1.9459223349724	-6.21260056962353
59946	Prevotella sp. S7-1-8	-2.79205255611185	-1.9458962587441	-6.21263604379662
57676	Prevotella brevis ATCC 19188	-2.7939525758288	-1.9459223349724	-6.21262088485043
57061	Lactococcus garvieae MT14	-2.79787960392462	-1.94589613125027	-6.2125991062787
61044	Alcanivorax sp. DG881	-2.80419941774153	-1.94590179389642	-6.212590520797
62662	Polymorphum gilvum SL003B-26A1	-2.80419941774153	-1.94590179389642	-6.21263604379662
58156	Salmonella enterica subsp. enterica serovar Enteritidis str. EC20120528	-2.80684920397763	-1.94589613125027	-6.21259064569389
58951	Mycobacterium hassiacum DSM 44199	-2.80826995946027	-1.94590179389642	-6.21257688928492
62692	Prevotella pallens ATCC 700821	-2.81677447630911	-3.61221414298865	-6.21260056962353
59280	Variovorax paradoxus 110B	-2.81974624654841	-1.94590179389642	-6.21260056962353
57020	Lactobacillus ruminis ATCC 25644	-2.82106857210062	-1.94588094242773	-6.21261469656064
58757	[Clostridium] aminophilum DSM 10710	-2.83023123664938	-1.94590179389642	-6.21260163900875
62143	Caulobacter henricii	-2.83023123664938	-1.94590179389642	-6.21262560940008
59254	Mycobacterium phlei RIVM601174	-2.8413746322917	-1.94590179389642	-6.21261469656064
57214	Enterobacter sp. DC3	-2.84426537620687	-1.94591923676552	-6.21260900274393
61487	Rhodospirillum centenum SW	-2.85262961947983	-1.94590179389642	-6.21262638836653
61713	Lactobacillus vaginalis ATCC 49540	-2.85744736714098	-2.47830067481689	-6.21259830070631
62444	Actinomyces cardiffensis F0333	-2.86014867621595	-1.94592074294606	-6.21262638836653
58622	Citrobacter farmeri GTC 1319	-2.86079529404039	-1.94589613125027	-6.21259423492192
57418	Clostridium sp. JCD	-2.86829187243852	-1.94590179389642	-6.21260127664601
61546	Phenylobacterium zucineum HLK1	-2.86829187243852	-1.9459223349724	-6.21262560940008
62185	Lactobacillus sanfranciscensis TMW 1.1304	-2.87317754482067	-1.9459223349724	-6.21260056962353
44557	Enterococcus avium ATCC 14025 [PRJNA206270]	-2.87375373349291	-1.94590179389642	-6.21260163900875
61710	Finegoldia magna ATCC 53516	-2.87533316417731	-2.06779247289798	-6.21259516300713
60635	Glycomyces sp. NRRL B-16210	-2.87982168685374	-1.94590179389642	-6.2125991062787
57128	Bifidobacterium gallinarum	-2.8832372604792	-1.94589613125027	-6.21259423492192
57904	Citrobacter freundii CFNIH1	-2.89077028040159	-1.94589613125027	-6.21261083221619
60335	Brevundimonas abyssalis TAR-001	-2.8914715422801	-1.9459223349724	-6.21262891798946
60097	Aggregatibacter sp. oral taxon 458 str. W10330	-2.89582858778421	-4.1932222450577	-6.21259077120128
62142	Enterobacteriaceae bacterium strain FGI 57	-2.90115010801178	-1.94584816314913	-6.21262677302404
57734	Fusobacterium nucleatum CC53	-2.90764744713455	-4.06155633416611	-6.21257004048119
59683	Lachnospiraceae bacterium M18-1	-2.90828531511183	-1.94590179389642	-6.2125757472435
59304	Eubacterium nodatum ATCC 33099	-2.91686923579362	-2.70993403524161	-6.21259077120128
55759	Lactobacillus oris PB013-T2-3	-2.9171875664104	-1.94591732508662	-6.21259109306015
55634	Enterovibrio calviensis 1F-211	-2.92716868958263	-1.94590179389642	-6.21263227893256
62698	Eggerthia catenaformis OT 569 = DSM 20559	-2.94683936931622	-2.14747638418564	-6.21259077120128
44757	bacterium MS4	-2.9687460008576	-1.94590179389642	-6.21258436982287
59734	Caenispirillum salinarum AK4	-2.9687460008576	-1.94590179389642	-6.21259294316146
57835	Peptoniphilus duerdenii ATCC BAA-1640	-2.96992321585375	-1.94587823848318	-6.21262157440959
57678	Clostridium sordellii VPI 9048	-2.97135753524329	-1.94588940656431	-6.2126146984072
54491	Citrobacter sp. JT3	-2.97717921161815	-1.94589613125027	-6.21260121078379
59688	Dorea sp. 5-2	-2.98614206762409	-1.94590179389642	-6.21259193308589
60441	Lachnospiraceae bacterium ND2006	-2.98614206762409	-1.94590179389642	-6.21262638836653
60962	Streptomyces albus DSM 41398	-2.98677983227819	-1.94590179389642	-6.21258020155839
57827	Lachnospiraceae bacterium MSX33	-2.99586784370404	-4.55221382264109	-6.21257688928492
54689	Staphylococcus equorum subsp. equorum Mu2	-2.99620966510612	-1.94591186462014	-6.21260900274393
60138	Roseomonas gilardii subsp. rosea ATCC BAA-691	-2.99896777441214	-1.94590179389642	-6.21263604379662
62221	Pseudoxanthomonas suwonensis 11-1	-2.99961298294863	-1.94590878420739	-6.21263604379662
62348	Anaeroglobus geminatus F0357	-3.00380911473887	-2.50064549233589	-6.21262677302404
59980	Desulfovibrio sp. Dsv1	-3.00967565947208	-1.94589711613914	-6.21261469656064
61990	Enterobacter asburiae LF7a	-3.01181488807393	-1.94589613125027	-6.2126146984072
56384	Lactobacillus iners LEAF 2053A-b	-3.01443475635237	-2.12630150913002	-6.2126146984072
56829	Fusobacterium nucleatum CTI-2	-3.01899600923201	-4.62150434724732	-6.21259944596044
33466	Clostridium saccharoperbutylacetonicum N1-4(HMT)	-3.02463464198159	-1.94589613125027	-6.2125991062787
59703	Acetobacter persici JCM 25330	-3.02507486246536	-1.94590179389642	-6.21258020155839
60209	Corynebacterium argentoratense DSM 44202	-3.02901690926182	-1.94590795621026	-6.21260900274393
60732	bacterium UASB14	-3.03003949966433	-1.94590179389642	-6.21258693223499
59682	Eubacterium sp. 14-2	-3.03070314488955	-1.94590179389642	-6.21259294316146
57148	Pseudomonas aeruginosa AZPAE15040	-3.03252311663275	-1.9458962587441	-6.2125991062787
55046	Proteus mirabilis ATCC 29906	-3.03483912532157	-1.94591186462014	-6.21259294316146
61662	Eggerthella sp. YY7918	-3.04667459636849	-1.94589613125027	-6.21262638836653
52177	Enterococcus durans ATCC 6056 [PRJNA206364]	-3.04911195786884	-1.9459223349724	-6.21262638836653
61924	Neisseria flavescens SK114	-3.0501032939066	-3.83412979333241	-6.21262458170415
52029	Thermobifida fusca YX	-3.05690249716538	-1.94590179389642	-6.21262458170415
61421	Alcanivorax pacificus W11-5	-3.05690249716538	-1.94590179389642	-6.21259077120128
62275	Achromobacter xylosoxidans A8	-3.06059117682541	-1.9459223349724	-6.2126146984072
59690	Lachnospiraceae bacterium 10-1	-3.06406416533003	-1.94590179389642	-6.21262411398267
61537	Actinosynnema mirum DSM 43827	-3.0705842681029	-1.94590179389642	-6.21259077120128
61803	Mitsuaria sp. H24L5A	-3.0705842681029	-1.94592074294606	-6.21259077120128
62058	Ethanoligenens harbinense YUAN-3	-3.0705842681029	-1.94590179389642	-6.21259077120128
62440	Lautropia mirabilis ATCC 51599	-3.07570846308464	-4.11939098323303	-6.2125991062787
61659	Citrobacter youngae ATCC 29220	-3.0851867960695	-1.94588940656431	-6.2126035244474
55593	Streptococcus agalactiae A909	-3.086306296866	-1.9458779180881	-6.21262157440959
61896	Acidaminococcus fermentans DSM 20731	-3.08967971178393	-1.94590179389642	-6.21262560940008
57590	Oribacterium sp. oral taxon 078 str. F0263	-3.09635441905672	-4.59661118944641	-6.21260786845275
60471	Streptococcus pseudopneumoniae G42	-3.09705885351776	-3.46495728034613	-6.21260870387164
58760	Clostridium sporosphaeroides DSM 1294	-3.10377938796511	-1.94590179389642	-6.2125991062787
59713	Asaia platycodi JCM 25414	-3.10377938796511	-1.94590179389642	-6.21263604379662
60296	Alicyclobacillus macrosporangiidus CPP55	-3.10377938796511	-1.94590179389642	-6.21259077120128
60727	Virgibacillus sp. SK-1	-3.10377938796511	-1.94590179389642	-6.2125991062787
60439	Lachnospiraceae bacterium FE2018	-3.10448916269737	-1.94590179389642	-6.21260056962353
61765	Fusobacterium periodonticum ATCC 33693	-3.11714956198342	-4.07842469936603	-6.21259077120128
33637	Mycetocola saprophilus	-3.1180631632176	-1.94590179389642	-6.2125991062787
60849	Deinococcus sp. YIM 77859	-3.1180631632176	-1.94590179389642	-6.2125991062787
62163	Enterobacter lignolyticus SCF1	-3.11825773862323	-1.94588114521122	-6.21261679664769
62145	Bacteroides helcogenes P 36-108	-3.12655773542665	-1.94588114521122	-6.21259558108224
62479	Streptococcus sp. oral taxon 056 str. F0418	-3.12767494988027	-3.81076376554776	-6.21262560940008
52877	Clostridium indolis DSM 755	-3.13253615316406	-1.94590179389642	-6.21257067704119
57975	Paracoccus sp. 5503	-3.13253615316406	-1.94590878420739	-6.21258693223499
58567	Cellulomonas sp. JC225	-3.13253615316406	-1.94590179389642	-6.21261469656064
59914	Selenomonas ruminantium subsp. ruminantium ATCC 12561	-3.13253615316406	-1.94590179389642	-6.21262638836653
62374	Thermaerobacter subterraneus DSM 13965	-3.13253615316406	-1.94590179389642	-6.21262458170415
56058	Prevotella sp. MSX73	-3.15787694512891	-3.42155603073372	-6.21262560940008
61787	Campylobacter gracilis RM3268	-3.15882475096232	-4.19966758757163	-6.21259341431539
59272	Achromobacter piechaudii HLE	-3.16207133069218	-1.94590179389642	-6.21260798711343
56630	Staphylococcus aureus subsp. aureus IS-122	-3.16382663858389	-2.55402181514935	-6.21258020155839
58822	Desulfurispora thermophila DSM 16022	-3.16769946189542	-1.94590179389642	-6.2125991062787
58040	Bifidobacterium thermophilum RBL67	-3.18285177156296	-1.94590179389642	-6.21259109306015
59753	Campylobacter concisus ATCC 51561	-3.19305549103992	-3.9404852244395	-6.21262638836653
58143	Aggregatibacter aphrophilus F0387	-3.19599511683254	-3.58267893681258	-6.21259109306015
53501	Leuconostoc gelidum JB7	-3.19625314139949	-1.94590400790303	-6.21262560940008
61992	Ruminococcus flavefaciens FD-1	-3.19821838348612	-1.94590179389642	-6.2125991062787
56507	Prevotella denticola JCM 13449	-3.19899245367637	-4.62310190551546	-6.21260056962353
57139	Shuttleworthia satelles DSM 14600	-3.20200521690166	-3.05711168430182	-6.21259077120128
55856	Pediococcus pentosaceus IE-3	-3.22076214804913	-1.94590179389642	-6.2125991062787
55732	Hallella seregens ATCC 51272	-3.22128897801692	-2.72555924133658	-6.21259077120128
57899	Porphyromonas sp. KLE 1280	-3.22165887874688	-3.94551430763057	-6.21259077120128
58515	Citrobacter sp. S-77	-3.22903972829216	-1.94588114521122	-6.21260056962353
59704	Prevotella falsenii JCM 15124	-3.22962053715032	-3.56274538963073	-6.21261469656064
58140	Gardnerella vaginalis ATCC 14019	-3.2384513263696	-1.94596611918596	-6.21259064569389
44717	Streptococcus massiliensis 4401825	-3.24962660866934	-1.97316132006814	-6.21260900274393
59427	Microbacterium barkeri 2011-R4	-3.25175028107755	-1.9459223349724	-6.21263604379662
60677	Clostridium sp. KNHs209	-3.25175028107755	-1.94590179389642	-6.21259193308589
56858	Pseudomonas sp. AAC	-3.25616308583871	-1.9459223349724	-6.212635371314
60286	Geodermatophilaceae bacterium URHA0031	-3.26032079554899	-1.94590179389642	-6.21262560940008
44737	Desulfovibrio gigas DSM 1382 = ATCC 19364	-3.26813412363648	-1.94590179389642	-6.21262458170415
59659	Nesterenkonia sp. NP1	-3.26813412363648	-1.94590179389642	-6.21260056962353
58738	Brevundimonas bacteroides DSM 4726	-3.26895987902117	-1.9459223349724	-6.2125991062787
60787	Bosea sp. UNC402CLCol	-3.26895987902117	-1.94590179389642	-6.2125991062787
59766	Leuconostoc lactis	-3.28074373487457	-1.94590365401253	-6.21260900274393
57925	Streptomyces sp. NRRL S-575	-3.28477054442329	-1.94590179389642	-6.21260900274393
60560	Caulobacter sp. UNC358MFTsu5.1	-3.28477054442329	-1.9459223349724	-6.21262560940008
61005	Allokutzneria albata	-3.28477054442329	-1.94590878420739	-6.21262638836653
62078	Burkholderia sp. JPY347	-3.28477054442329	-1.94590179389642	-6.21262638836653
55131	Enterococcus faecium 70-61-3	-3.28831273578157	-1.94589613125027	-6.21259077120128
57045	Fusobacterium gonidiaformans 3-1-5R	-3.28864521295624	-1.02583625829989	-6.21259077120128
57345	Fusobacterium nucleatum ChDC F145	-3.30081659787107	-5.06910758111407	-6.21260798711343
57143	Acidovorax ebreus TPSY	-3.30098443956336	-2.36426434029611	-6.21260056962353
56661	Prevotella baroniae JCM 13447	-3.30166778631512	-3.17540134904339	-6.2125757472435
60072	Arthrobacter sp. Br18	-3.30166778631512	-1.94590179389642	-6.2125991062787
59249	Pseudomonas pseudoalcaligenes KF707	-3.30807324730003	-1.94590179389642	-6.21258693223499
60888	Corynebacterium imitans	-3.30807324730003	-1.94591732508662	-6.21263604379662
57600	Prevotella sp. RM4	-3.3097878294818	-1.94590179389642	-6.21262560940008
58800	Desulfocurvus vexinensis DSM 17965	-3.32534333431617	-1.94590179389642	-6.21262560940008
60264	Geodermatophilaceae bacterium URHB0048	-3.32534333431617	-1.94590179389642	-6.21260900274393
61521	Paenibacillus durus DSM 1735	-3.32534333431617	-1.94590179389642	-6.21263604379662
61996	Desulfovibrio desulfuricans ND132	-3.32534333431617	-1.94590179389642	-6.212635371314
62645	Rubrivivax gelatinosus IL144	-3.32534333431617	-1.94590179389642	-6.2125991062787
60450	[Clostridium] aerotolerans DSM 5434	-3.32621416457177	-1.94590179389642	-6.21261906299647
58200	Chryseobacterium taeanense ARB2	-3.33563858530631	-1.94593369110422	-6.21260900274393
58562	Haemophilus haemolyticus HK386	-3.33716760028391	-3.55766118183672	-6.21261083221619
61632	Neisseria mucosa C6A	-3.33923260132014	-3.70753785103732	-6.21262458170415
58254	Campylobacter ureolyticus	-3.34123673945456	-1.12704037539645	-6.21262638836653
54783	Butyrivibrio sp. AD3002	-3.34289551180409	-1.94590179389642	-6.21260870387164
58607	Glycomyces tenuis DSM 44171	-3.34289551180409	-1.94590179389642	-6.2125991062787
59208	Corallococcus coralloides DSM 2259	-3.34289551180409	-1.94590179389642	-6.21262638836653
60489	Blastomonas sp. CACIA14H2	-3.34289551180409	-1.94590179389642	-6.21261469656064
61613	Catenulispora acidiphila DSM 44928	-3.34289551180409	-1.9459223349724	-6.2125991062787
56603	Lactococcus garvieae LG9	-3.3468106058017	-1.9459223349724	-6.2125991062787
57957	Lactobacillus reuteri MM2-3	-3.35157579994482	-1.94588943016506	-6.21259077120128
62066	Campylobacter sp. 10_1_50	-3.3554570516789	-3.81906628005685	-6.21262458170415
59210	Caulobacter sp. AP07	-3.35563433538509	-1.08260736952274	-6.2125991062787
57248	Lachnoanaerobaculum saburreum DSM 3986	-3.35570005416638	-4.65722168833772	-6.21261679664769
55839	Variovorax paradoxus S110	-3.36073951988028	-1.94590857482075	-6.21262560940008
58886	Hymenobacter aerophilus DSM 13606	-3.36073951988028	-1.94590878420739	-6.21260900274393
58956	Nevskia soli DSM 19509	-3.36073951988028	-1.94590179389642	-6.21259077120128
59567	Burkholderia ferrariae NBRC 106233	-3.36073951988028	-1.94590179389642	-6.21259077120128
59711	Prevotella fusca JCM 17724	-3.36073951988028	-4.58309792041994	-6.21263604379662
59911	Pseudobutyrivibrio ruminis AD2017	-3.36073951988028	-1.94590179389642	-6.21259501680069
60041	Clostridium sp. ASBs410	-3.36073951988028	-1.94590179389642	-6.21261083221619
61538	Brachybacterium faecium DSM 4810	-3.36073951988028	-1.94590179389642	-6.21259077120128
62315	Nesterenkonia sp. F	-3.36073951988028	-1.94590179389642	-6.21263604379662
61580	Cryptobacterium curtum DSM 15641	-3.37004816649792	-2.80831685746049	-6.21261679664769
58497	Rhodanobacter sp. OR444	-3.37888561127868	-1.94590179389642	-6.21260127664601
62013	Thermaerobacter marianensis DSM 12885	-3.37888561127868	-1.94590179389642	-6.2125991062787
62454	Prevotella multiformis DSM 16608	-3.37888561127868	-3.96209257816025	-6.21260870387164
52312	Enterococcus sp. HSIEG1	-3.38244673004555	-1.94589613125027	-6.21260870387164
55085	Actinomyces georgiae F0490	-3.38669179849813	-4.41294473292779	-6.2125991062787
59869	Enterobacter sp. Bisph2	-3.39548429062271	-1.94590179389642	-6.21261469656064
61761	Filifactor alocis ATCC 35896	-3.39548429062271	-4.01149567779591	-6.21263604379662
59746	Campylobacter concisus UNSW2	-3.39591920788725	-3.73605314031139	-6.21262638836653
56361	Clostridium butyricum E4 str. BoNT E BL5262	-3.40053010283582	-1.94590179389642	-6.21260900274393
62340	Corynebacterium variabile DSM 44702	-3.40096779205103	-1.94589613125027	-6.21260056962353
56703	Dialister micraerophilus DSM 19965	-3.40334429295535	-2.37635515585308	-6.21259077120128
58901	Lactobacillus harbinensis DSM 16991	-3.40434967521004	-1.94590179389642	-6.21259077120128
60267	Geodermatophilaceae bacterium URHB0062	-3.40434967521004	-1.94590179389642	-6.2125991062787
57192	Clostridium bifermentans ATCC 19299	-3.40603961528957	-1.94589613125027	-6.21263908833406
56168	Dermacoccus sp. Ellin185	-3.40647956701892	-1.94590365401253	-6.21259077120128
61757	Neisseria flavescens NRL30031/H210	-3.41133175102027	-4.15933730699352	-6.21262458170415
53510	Streptococcus parauberis KRS-02083	-3.41328921526069	-1.94590933486285	-6.21262458170415
57363	Morganella morganii 340	-3.41423458582941	-1.94590179389642	-6.21259522468139
52396	Leuconostoc inhae KCTC 3774	-3.4161966578273	-1.94588094242773	-6.21260900274393
35924	Bifidobacterium cuniculi	-3.42325759646544	-1.94590179389642	-6.2125991062787
58293	Clavibacter cf. michiganensis LMG 26808	-3.42325759646544	-1.94590179389642	-6.2125991062787
58998	Porphyrobacter cryptus DSM 12079	-3.42325759646544	-1.9459223349724	-6.2125991062787
59301	Maricaulis sp. JL2009	-3.42325759646544	-1.94591732508662	-6.21262458170415
59897	Butyrivibrio sp. AE3009	-3.42325759646544	-1.94590179389642	-6.21260870387164
60921	Burkholderia sacchari LMG 19450	-3.42325759646544	-1.94590179389642	-6.21263604379662
61141	Symbiobacterium thermophilum IAM 14863	-3.42325759646544	-1.94590179389642	-6.21262638836653
62273	Pseudonocardia sp. P1	-3.42325759646544	-1.9459223349724	-6.21262458170415
62630	Desulfococcus oleovorans Hxd3	-3.42325759646544	-1.94590179389642	-6.2125991062787
60963	Streptomyces atratus	-3.42421183839292	-1.94590179389642	-6.21262891798946
58600	Clostridiales bacterium BV3C26	-3.43480501209288	-1.94584816314913	-6.2125991062787
62611	Veillonella sp. oral taxon 780 str. F0422	-3.43576964214452	-4.05748599632929	-6.21262458170415
58001	Haemophilus influenzae Hi359	-3.43706751619449	-4.76894642887162	-6.21260786845275
59633	Lactococcus garvieae I113	-3.43706751619449	-1.94589613125027	-6.21263604379662
58736	Brevibacterium album DSM 18261	-3.44250649988038	-1.94590179389642	-6.2125991062787
59717	Lactobacillus kitasatonis JCM 1039	-3.45079368704917	-1.94590179389642	-6.21259294316146
59749	Campylobacter concisus UNSWCS	-3.4509867634587	-3.90510716934202	-6.21261083221619
48504	Atopobium vaginae DSM 15829	-3.45676378139324	-1.94589765936842	-6.21262157440959
58075	Prevotella melaninogenica ATCC 25845	-3.45926801854528	-3.59202589150933	-6.21263604379662
62587	Lachnospiraceae bacterium ICM7	-3.46032753637872	-3.89606352258893	-6.21260786845275
59105	Thauera linaloolentis 47Lol = DSM 12138	-3.46210935847058	-1.94590179389642	-6.2125991062787
60823	Comamonadaceae bacterium BICA1-1	-3.46210935847058	-1.94590179389642	-6.2125991062787
61590	Thermomonospora curvata DSM 43183	-3.46210935847058	-1.94590179389642	-6.21263604379662
61504	Neisseria mucosa C102	-3.46390325800929	-3.96197719083164	-6.2125991062787
62430	Campylobacter ureolyticus ACS-301-V-Sch3b	-3.46615558521095	-1.82642941449622	-6.21263604379662
57951	Streptococcus sp. HSISB1	-3.47055108747436	-1.9459223349724	-6.21260127664601
59131	Xenophilus azovorans DSM 13620	-3.47154864827216	-1.94590857482075	-6.21263604379662
54823	Butyrivibrio sp. WCE2006	-3.48966658528132	-1.94590179389642	-6.21259077120128
60409	Lachnospiraceae bacterium MA2020	-3.48966658528132	-1.94590179389642	-6.21261679664769
58100	Hafnia paralvei GTA-HAF03	-3.49667948589082	-1.94589613125027	-6.21260073996542
58486	Eikenella corrodens CC92I	-3.50037975359445	-4.90092118315207	-6.21262638836653
58801	Desulfomicrobium escambiense DSM 10707	-3.51016660755373	-1.94590179389642	-6.21259077120128
59385	Gloeobacter kilaueensis JS1	-3.51016660755373	-1.94590179389642	-6.21262638836653
60329	Cronobacter zurichensis LMG 23730	-3.51016660755373	-1.94590179389642	-6.2125991062787
61442	Lachnospiraceae bacterium A4	-3.51016660755373	-1.94590179389642	-6.21259077120128
61604	Modestobacter marinus	-3.51016660755373	-1.94590179389642	-6.21263604379662
62042	Frankia symbiont of Datisca glomerata	-3.51016660755373	-1.94590179389642	-6.21255249700605
62519	Meiothermus chliarophilus DSM 9957	-3.51016660755373	-1.94590179389642	-6.21262458170415
59706	Prevotella dentasini JCM 15908	-3.51120206976592	-1.94590179389642	-6.21259516300713
59572	Citrobacter sedlakii NBRC 105722	-3.51627520706558	-1.94589613125027	-6.21257688928492
60818	Coriobacteriaceae bacterium 68-1-3	-3.52088263960788	-1.94592184724867	-6.21261469656064
53746	Edwardsiella tarda EIB202	-3.53107029492554	-1.94590179389642	-6.21262458170415
58881	Hamadaea tsunoensis DSM 44101	-3.53107029492554	-1.94590179389642	-6.21263604379662
59232	Herbaspirillum sp. YR522	-3.53107029492554	-1.94594805839791	-6.21263604379662
59758	Magnetospirillum sp. SO-1	-3.53107029492554	-1.94590179389642	-6.2125991062787
60566	Rhodococcus sp. UNC363MFTsu5.1	-3.53107029492554	-1.94590179389642	-6.21262458170415
60738	Methylibium sp. CF468	-3.53107029492554	-1.94592074294606	-6.2125991062787
60824	Achromobacter sp. RTa	-3.53107029492554	-1.94590179389642	-6.21260870387164
61438	Marmoricola aequoreus	-3.53107029492554	-1.94591732508662	-6.21259341431539
61439	Lachnospiraceae bacterium 28-4	-3.53107029492554	-1.94590179389642	-6.21262458170415
61443	Acidovorax citrulli AAC00-1	-3.53107029492554	-1.94590179389642	-6.2125991062787
61891	Desulfurivibrio alkaliphilus AHT2	-3.53107029492554	-1.94590179389642	-6.2125991062787
62361	Selenomonas sp. oral taxon 149 str. 67H29BP	-3.53241237138654	-4.35458855798969	-6.21259109306015
57374	Anaerococcus lactolyticus ATCC 51172	-3.532764725859	-1.94588114521122	-6.2125991062787
58832	Enterobacter pulveris DSM 19144	-3.53623958128947	-1.94589613125027	-6.21260127664601
60098	Atopobium sp. oral taxon 810 str. F0209	-3.54008065981229	-1.94590179389642	-6.2125991062787
58127	Gardnerella vaginalis AMD	-3.54385729615295	-2.42036792417212	-6.21262560940008
56921	Hafnia alvei FB1	-3.54693370836996	-1.9459223349724	-6.21259077120128
61952	Kingella oralis ATCC 51147	-3.55153017742049	-3.94913753093047	-6.21263604379662
57785	Burkholderia sp. 2385	-3.55239439495218	-2.29343044331419	-6.21259077120128
59094	Streptomyces scabrisporus DSM 41855	-3.55239439495218	-1.94590179389642	-6.21259341431539
59486	Oceanibaculum indicum P24	-3.55239439495218	-1.94590179389642	-6.2125991062787
59696	Anaerotruncus sp. G3(2012)	-3.55239439495218	-1.94590179389642	-6.21262638836653
61437	Thioalkalivibrio sulfidophilus HL-EbGr7	-3.55239439495218	-1.94590179389642	-6.2125991062787
61653	Streptomyces avicenniae	-3.55239439495218	-1.94590179389642	-6.21263604379662
61715	Roseomonas cervicalis ATCC 49957	-3.55239439495218	-1.94590179389642	-6.21260900274393
62497	Leclercia adecarboxylata ATCC 23216 = NBRC 102595	-3.55658720478909	-1.94589613125027	-6.21262638836653
60791	Sphingopyxis sp. Kp5.2	-3.56158876373508	-1.94590179389642	-6.2125991062787
61936	Clostridium saccharolyticum WM1	-3.56158876373508	-1.94590179389642	-6.21255249700605
57058	Prevotella oris DSM 18711	-3.56544302957003	-4.30507732507745	-6.21260127664601
62542	Campylobacter concisus UNSWCD	-3.56712492820633	-3.81457529212289	-6.21260991637578
62279	Sutterella parvirubra YIT 11816	-3.57305790667034	-1.94590179389642	-6.21259341431539
57633	Prevotella intermedia ATCC 25611	-3.57984034098718	-3.82364549422428	-6.2125991062787
59902	Bifidobacterium sp. AGR2158	-3.58243440144074	-1.94590179389642	-6.21261687360739
60114	Actinomyces sp. MS2	-3.58243440144074	-1.94590878420739	-6.21260900274393
61938	Pluralibacter gergoviae FB2	-3.58243440144074	-1.94590179389642	-6.21262638836653
62399	Lachnospiraceae bacterium NK4A179	-3.58243440144074	-1.94590179389642	-6.21263604379662
58564	Haemophilus parahaemolyticus HK385	-3.58987018205546	-4.26908688241003	-6.21262458170415
38039	Bifidobacterium boum DSM 20432	-3.60483050383034	-1.94590179389642	-6.21257688928492
59474	Nocardia tenerifensis NBRC 101015	-3.60483050383034	-1.94590179389642	-6.21259077120128
60184	Saccharibacter sp. AM169	-3.60483050383034	-1.94590179389642	-6.21262638836653
61910	Amycolatopsis halophila YIM 93223	-3.60483050383034	-1.94590179389642	-6.2125991062787
60528	Enterobacter cloacae BWH 43	-3.6062695464527	-1.94590365401253	-6.21261469656064
61556	Clostridium sp. 7_2_43FAA	-3.61800987545341	-1.94588940656431	-6.21260991637578
61703	Desulfovibrio desulfuricans subsp. desulfuricans str. ATCC 27774	-3.62385141639066	-1.94588940656431	-6.21262458170415
58680	Agromyces italicus DSM 16388	-3.62771195051447	-1.94590179389642	-6.2125991062787
58775	Corynebacterium massiliense DSM 45435	-3.62771195051447	-1.94590179389642	-6.21260900274393
58808	Desulfovibrio alcoholivorans DSM 5433	-3.62771195051447	-1.94590179389642	-6.21263604379662
59936	Nocardioides sp. Iso805N	-3.62771195051447	-1.94590179389642	-6.2125991062787
60437	Lachnospiraceae bacterium AD3010	-3.62771195051447	-1.94590179389642	-6.21260056962353
62289	Marichromatium purpuratum 984	-3.62771195051447	-1.94590179389642	-6.21260900274393
62328	Leclercia adecarboxylata KY2	-3.63337735189984	-1.94589613125027	-6.21260127664601
57597	Aeromonas salmonicida subsp. salmonicida 01-B526	-3.6499190239267	-1.94590179389642	-6.21263604379662
62511	Xylanibacter oryzae DSM 17970	-3.6499190239267	-1.9459009374821	-6.21259109306015
56249	Achromobacter xylosoxidans C54	-3.65110088239281	-1.94590878420739	-6.21259294316146
56644	Bifidobacterium indicum LMG 11587 = DSM 20214	-3.65110088239281	-1.94590179389642	-6.2125991062787
57711	Ochrobactrum anthropi CTS-325	-3.65110088239281	-1.94590878420739	-6.21260870387164
59218	Variovorax sp. CF313	-3.65110088239281	-1.94591732508662	-6.21258693223499
60320	Knoellia subterranea KCTC 19937	-3.65110088239281	-1.94590179389642	-6.2125991062787
61099	Diplosphaera colitermitum TAV2	-3.65110088239281	-1.94590179389642	-6.21260121078379
62204	Achromobacter piechaudii ATCC 43553	-3.65110088239281	-1.94590179389642	-6.21260798711343
56778	Selenomonas noxia F0398	-3.6514209713137	-4.42320139875086	-6.21260786845275
60920	Enterobacteriaceae bacterium ATCC 29904	-3.65570540956109	-1.94589613125027	-6.21262638836653
60700	Pantoea sp. PSNIH2	-3.66239518753163	-1.9459223349724	-6.21262157440959
55861	Pseudomonas aeruginosa VRFPA01	-3.66335421900924	-1.94591186462014	-6.2125991062787
44721	Prevotella nanceiensis JCM 15639	-3.679971304447	-3.86717986382501	-6.2125991062787
60550	Bacteroides reticulotermitis JCM 10512	-3.68094742790496	-1.94589613125027	-6.21262560940008
59309	Rhodanobacter fulvus Jip2	-3.70882539840324	-1.94590179389642	-6.21259077120128
60561	Clostridium sp. KNHs205	-3.70882539840324	-1.94590179389642	-6.21262638836653
61146	Alkaliphilus metalliredigens QYMF	-3.70882539840324	-1.94590179389642	-6.2125991062787
61630	Mycobacterium kyorinense KUM060204T	-3.70882539840324	-1.94590179389642	-6.21259109306015
61900	Aeromonas fluvialis LMG 24681	-3.70882539840324	-1.94590179389642	-6.21263604379662
62019	Rhodomicrobium vannielii ATCC 17100	-3.70882539840324	-1.94590179389642	-6.21262458170415
62086	Streptomyces albus subsp. albus	-3.71007537896273	-1.94590179389642	-6.2125991062787
59321	Enterobacter sp. R4-368	-3.71041393242471	-1.94588114521122	-6.21260991637578
54437	Pseudomonas thermotolerans J53	-3.71166580631815	-1.94589613480204	-6.2125991062787
58266	Salmonella enterica subsp. houtenae serovar 50:g,z51:- str. 01-0133	-3.71620341721727	-1.94589613125027	-6.21261083221619
58136	Porphyromonas catoniae F0037	-3.71780316106757	-4.32158329678498	-6.21263604379662
61658	Enterobacter cancerogenus ATCC 35316	-3.72236743480498	-1.94588114521122	-6.21260900274393
58645	Anaerococcus sp. PH9	-3.72363365288948	-1.94589711613914	-6.21262458170415
57243	Pediococcus acidilactici AGR20	-3.73086422590732	-1.94587823848318	-6.21259077120128
47056	Bifidobacterium psychraerophilum	-3.73411224979492	-1.94590179389642	-6.2125991062787
50257	Bordetella holmesii CDC-H643-BH	-3.73411224979492	-1.94590179389642	-6.21262458170415
53955	Prevotella bryantii B14	-3.73411224979492	-1.94590179389642	-6.21263604379662
58264	Pantoea sp. NGS-ED-1003	-3.73411224979492	-1.94590857482075	-6.21263604379662
58673	Actinomycetospora chiangmaiensis DSM 45062	-3.73411224979492	-1.94590179389642	-6.21263604379662
58696	Amycolatopsis taiwanensis DSM 45107	-3.73411224979492	-1.94590179389642	-6.2125991062787
59093	Streptomyces flavidovirens DSM 40150	-3.73411224979492	-1.94590179389642	-6.21263604379662
59181	Arthrobacter sp. 35W	-3.73411224979492	-1.94592074294606	-6.21259077120128
59463	Nocardia asiatica NBRC 100129	-3.73411224979492	-1.94590179389642	-6.21260121078379
59962	Prevotella sp. S7 MS 2	-3.73411224979492	-4.09247743565558	-6.21263604379662
60021	Streptomyces sp. TAA486	-3.73411224979492	-1.94590179389642	-6.21263604379662
60337	Eubacterium sp. AB3007	-3.73411224979492	-1.94590179389642	-6.21263604379662
60758	Massilia sp. 9096	-3.73411224979492	-1.9459223349724	-6.21260900274393
61620	Myxococcus fulvus HW-1	-3.73411224979492	-1.94590179389642	-6.21263604379662
61734	Chitinilyticum litopenaei DSM 21440	-3.73411224979492	-1.94593762126241	-6.2125991062787
47077	Enterococcus dispar ATCC 51266 [PRJNA206267]	-3.74038269654637	-1.94589613125027	-6.2125991062787
57513	Comamonas aquatica DA1877	-3.74634040216944	-1.9459009374821	-6.2125991062787
56976	Corynebacterium glutamicum Z188	-3.75442282842418	-1.94592184724867	-6.2125991062787
58372	Peptoniphilus sp. JC140	-3.75503447482813	-1.94588943016506	-6.21262458170415
57482	Negativicoccus succinicivorans DORA_17_25	-3.75897131416363	-1.72935810979433	-6.2125991062787
38040	Bacteroides sp. Ga6A1	-3.76002377471315	-1.94590179389642	-6.21262638836653
44728	Lysobacter defluvii IMMIB APB-9 = DSM 18482	-3.76002377471315	-1.94590179389642	-6.21263604379662
58166	Methylobacter tundripaludum 21/22	-3.76002377471315	-1.94590179389642	-6.2125991062787
58679	Afifella pfennigii DSM 17143	-3.76002377471315	-1.94590179389642	-6.2125991062787
58766	Conchiformibius kuhniae DSM 17694	-3.76002377471315	-1.94593395032288	-6.21263604379662
58959	Nocardioides alkalitolerans DSM 16699	-3.76002377471315	-1.94590179389642	-6.2125991062787
58987	Paraoerskovia marina DSM 21750	-3.76002377471315	-1.94590179389642	-6.21260870387164
60402	Prevotella sp. MA2016	-3.76002377471315	-1.94590179389642	-6.21262638836653
60649	Streptomyces sp. NRRL F-5630	-3.76002377471315	-1.94590179389642	-6.21262458170415
60804	Mobilicoccus sp. SIT2	-3.76002377471315	-3.39895423274983	-6.21263604379662
61215	Rhodopseudomonas palustris BisB18	-3.76002377471315	-1.94590179389642	-6.21262458170415
62410	Rikenella microfusus DSM 15922	-3.76002377471315	-1.94590179389642	-6.21263604379662
59748	Campylobacter concisus UNSW1	-3.76204746755448	-4.15501978706727	-6.21262458170415
59747	Campylobacter concisus UNSW3	-3.76371875449087	-3.97266151977063	-6.21262458170415
57703	Ralstonia solanacearum UW163	-3.79809160498165	-1.94591732508662	-6.21263604379662
60519	Bifidobacterium mongoliense DSM 21395	-3.79809160498165	-1.94590179389642	-6.21259077120128
61398	Stenotrophomonas maltophilia R551-3	-3.79982149685056	-1.94588943016506	-6.21259077120128
62358	Lactobacillus reuteri mlc3	-3.80475834099631	-1.94589613125027	-6.21259077120128
60481	Morganella morganii H1r	-3.8061282440521	-1.94589613125027	-6.21261406137541
54300	Brevibacillus agri BAB-2500	-3.82426226311725	-1.94590179389642	-6.21259109306015
59057	Singularimonas variicoloris DSM 15731	-3.82426226311725	-1.94590179389642	-6.21262458170415
60462	Rhizobiales bacterium YIM 77505	-3.82426226311725	-1.94590179389642	-6.2125991062787
60999	Amycolatopsis vancoresmycina	-3.82426226311725	-1.94590179389642	-6.21262638836653
61436	Staphylococcus carnosus subsp. carnosus TM300	-3.82426226311725	-1.94590179389642	-6.21259077120128
61622	Paenibacillus sp. P22	-3.82426226311725	-1.94590179389642	-6.2125991062787
62515	Caldilinea aerophila DSM 14535 = NBRC 104270	-3.82426226311725	-1.94590179389642	-6.21260900274393
60201	Bacteroidaceae bacterium MS4	-3.8256579899344	-1.94590179389642	-6.21262638836653
60305	Arenimonas malthae CC-JY-1	-3.8256579899344	-1.94590179389642	-6.2125991062787
55908	Lactobacillus helveticus MTCC 5463	-3.83429135901395	-1.94593520940818	-6.21263604379662
58322	Trabulsiella guamensis ATCC 49490	-3.84081030300701	-1.94588943016506	-6.21262638836653
60101	Leptotrichia sp. oral taxon 215 str. W9775	-3.84261245117959	-4.23801482254795	-6.21262458170415
61818	Prevotella sp. C561	-3.84441771614774	-3.90510716934202	-6.2125991062787
43449	Citrobacter rodentium ICC168	-3.84594517818219	-1.94589613125027	-6.21262638836653
57209	Prevotella oralis ATCC 33269	-3.84775622192401	-3.12272828712531	-6.21263604379662
59750	Campylobacter concisus ATCC 51562	-3.84775622192401	-4.39532560760013	-6.21262638836653
42861	Deinococcus wulumuqiensis R12	-3.85253754576622	-1.9459223349724	-6.2125991062787
48300	Bifidobacterium magnum	-3.85253754576622	-1.94590179389642	-6.21260127664601
53864	Actinomyces urogenitalis S6-C4	-3.85253754576622	-3.39895423274983	-6.21262638836653
56420	Mycobacterium sp. 012931	-3.85253754576622	-1.94590179389642	-6.21262638836653
57869	Selenomonas bovis DSM 23594	-3.85253754576622	-1.94590179389642	-6.21262458170415
58385	Brevundimonas diminuta 470-4	-3.85253754576622	-1.94590878420739	-6.2125991062787
58437	Lactobacillus versmoldensis KCTC 3814	-3.85253754576622	-1.94590179389642	-6.21259077120128
58614	Sphingomonas echinoides ATCC 14820	-3.85253754576622	-1.94590179389642	-6.2125991062787
58796	Desulfobulbus elongatus DSM 2908	-3.85253754576622	-1.94590179389642	-6.21259077120128
58824	Duganella violaceinigra DSM 15887	-3.85253754576622	-1.94590878420739	-6.2125991062787
59194	Streptomyces sp. CNH189	-3.85253754576622	-1.94590179389642	-6.2125991062787
60446	Propionibacteriaceae bacterium P6A17	-3.85253754576622	-1.9459223349724	-6.21263604379662
61120	Clavibacter michiganensis CF11	-3.85253754576622	-1.94590179389642	-6.21262458170415
61323	Clostridium phytofermentans ISDg	-3.85253754576622	-1.94590179389642	-6.21259077120128
61844	Desulfovibrio magneticus RS-1	-3.85253754576622	-1.94590179389642	-6.2125991062787
62319	Cardiobacterium valvarum F0432	-3.85956223231472	-4.14811970070263	-6.21262458170415
48736	Bacteroides graminisolvens DSM 19988	-3.86624149168529	-1.94590878420739	-6.2125991062787
59619	Prevotella sp. F0091	-3.86993808091037	-4.14632840710996	-6.21259077120128
43321	Kosakonia sacchari SP1	-3.87413651924652	-1.94590179389642	-6.21259077120128
59077	Streptococcus caballi DSM 19004	-3.88012793442428	-1.94590179389642	-6.2125991062787
58408	Mesorhizobium sp. WSM3224	-3.88160048509377	-1.94590179389642	-6.21263604379662
58660	Acinetobacter towneri DSM 14962 = CIP 107472	-3.88160048509377	-1.94591732508662	-6.21262458170415
58749	Chitinimonas koreensis DSM 17726	-3.88160048509377	-1.94590857482075	-6.2125991062787
58776	Corynebacterium mastitidis DSM 44356	-3.88160048509377	-1.94591732508662	-6.2125991062787
58971	Ornithinimicrobium pekingense DSM 21552	-3.88160048509377	-1.94593587156229	-6.21262458170415
59551	Cupriavidus necator HPC(L)	-3.88160048509377	-1.94590179389642	-6.2125991062787
59603	Gordonia malaquae NBRC 108250	-3.88160048509377	-1.94590179389642	-6.2125991062787
59608	Corynebacterium marinum DSM 44953	-3.88160048509377	-1.94590878420739	-6.2125991062787
59745	Cystobacter fuscus DSM 2262	-3.88160048509377	-1.94590179389642	-6.2125991062787
59808	Spiribacter salinus M19-40	-3.88160048509377	-1.94590179389642	-6.21259077120128
60186	Microbacterium sp. TS-1	-3.88160048509377	-1.94590179389642	-6.2125991062787
60284	Dongia sp. URHE0060	-3.88160048509377	-1.94590179389642	-6.21259077120128
60332	Pseudogulbenkiania ferrooxidans EGD-HP2	-3.88160048509377	-1.94590179389642	-6.2125991062787
60381	Halotalea alkalilenta DSM 17697	-3.88160048509377	-1.94590179389642	-6.21262458170415
60406	Lachnospiraceae bacterium AC2014	-3.88160048509377	-1.94590179389642	-6.21260991637578
60863	Hoeflea sp. BAL378	-3.88160048509377	-1.94590179389642	-6.21263604379662
60871	Sphingomonas taxi ATCC 55669	-3.88160048509377	-1.94590179389642	-6.2125991062787
61162	Frankia sp. EuI1c	-3.88160048509377	-1.94590179389642	-6.21262458170415
61179	Janibacter sp. HTCC2649	-3.88160048509377	-1.94590179389642	-6.2125991062787
61769	Ferrimonas balearica DSM 9799	-3.88160048509377	-1.94590179389642	-6.2125991062787
62061	Streptomyces niger	-3.88160048509377	-1.94590179389642	-6.2125991062787
62232	Deinococcus gobiensis I-0	-3.88160048509377	-1.94590179389642	-6.21262638836653
51812	Pseudomonas plecoglossicida NBRC 103162 = DSM 15088	-3.88882443615669	-1.94589613125027	-6.21261469656064
59504	Janibacter hoylei PVAS-1	-3.88882443615669	-1.94592427119752	-6.21263604379662
60336	Prevotella sp. HUN102	-3.89569450255099	-1.94590179389642	-6.21262157440959
59868	Enterobacter sp. Bisph1	-3.90301720829774	-1.94589613125027	-6.21262157440959
56389	Lactobacillus equicursoris CIP 110162	-3.92446806873883	-1.94590179389642	-6.21262458170415
61362	Paracoccus halophilus JCM 14014	-3.92446806873883	-1.94590179389642	-6.2125991062787
53987	Salmonella enterica subsp. arizonae serovar 62:z4,z23:-	-3.93915884479691	-1.94590179389642	-6.21263604379662
46803	Vibrio sp. DCR 1-4-12	-3.95406017748281	-1.94590179389642	-6.21262458170415
50249	Paenibacillus darwinianus	-3.95406017748281	-1.94590179389642	-6.21262458170415
55887	Ruminococcus flavefaciens 17	-3.95406017748281	-1.94590179389642	-6.2125991062787
57242	Lactobacillus buchneri NRRL B-30929	-3.95406017748281	-1.94590179389642	-6.21263604379662
58841	Ferrimonas kyonanensis DSM 18153	-3.95406017748281	-1.94590179389642	-6.21263604379662
59620	Paenibacillus sp. FSL R7-277	-3.95406017748281	-1.94590179389642	-6.2125991062787
59898	Butyrivibrio sp. VCB2001	-3.95406017748281	-1.94590179389642	-6.21263604379662
60401	Prevotella sp. FD3004	-3.95406017748281	-1.9459223349724	-6.21262458170415
60621	Butyrivibrio sp. AE2032	-3.95406017748281	-1.94590179389642	-6.2125991062787
60982	Streptomyces cellulosae	-3.95406017748281	-1.94590179389642	-6.21262638836653
61178	marine actinobacterium PHSC20C1	-3.95406017748281	-1.94590179389642	-6.21262458170415
52818	Bordetella trematum CCUG 13902	-3.95564123989036	-1.94590179389642	-6.21262458170415
55957	Prevotella pleuritidis JCM 14110	-3.95765368139907	-3.89014779102096	-6.21263604379662
57625	Prevotella oulorum F0390	-3.95765368139907	-4.4681036345106	-6.21259077120128
62580	Selenomonas sp. CM52	-3.95765368139907	-4.20773280307724	-6.21259077120128
57140	Cronobacter dublinensis subsp. lausannensis LMG 23824	-3.97078257611131	-1.94590179389642	-6.21262560940008
57075	Rhizobium etli bv. phaseoli str. IE4803	-3.98614795645938	-1.9459223349724	-6.21259341431539
58041	Pseudomonas sp. R62	-3.98614795645938	-1.94590179389642	-6.21262560940008
58530	Amycolatopsis benzoatilytica AK 16/65	-3.98614795645938	-1.94590179389642	-6.21262458170415
58715	Aurantimonas coralicida DSM 14790	-3.98614795645938	-1.94590179389642	-6.2125991062787
58762	Cohnella laeviribosi DSM 21336	-3.98614795645938	-1.94590179389642	-6.2125991062787
58773	Corynebacterium halotolerans YIM 70093 = DSM 44683	-3.98614795645938	-1.9459223349724	-6.21263604379662
58992	Perlucidibaca piscinae DSM 21586	-3.98614795645938	-1.94590179389642	-6.2125991062787
59027	Roseomonas aerilata DSM 19363	-3.98614795645938	-1.94590179389642	-6.21259077120128
59167	bacterium JKG1	-3.98614795645938	-1.94590179389642	-6.2125991062787
59259	Tsukamurella sp. 1534	-3.98614795645938	-1.94593395032288	-6.2125991062787
59260	Arthrobacter sp. 162MFSha1.1	-3.98614795645938	-1.94590179389642	-6.21259077120128
59265	Streptomyces sp. DvalAA-83	-3.98614795645938	-1.94590179389642	-6.21262458170415
59903	Butyrivibrio sp. WCD3002	-3.98614795645938	-1.94590179389642	-6.21260056962353
60431	Butyrivibrio sp. NC2002	-3.98614795645938	-1.94590179389642	-6.21262458170415
60786	Geobacter sp. GSS01	-3.98614795645938	-1.94590179389642	-6.2125991062787
60797	Massilia sp. JS1662	-3.98614795645938	-1.94590878420739	-6.2125991062787
60872	Sphingomonas sp. 37zxx	-3.98614795645938	-1.94590179389642	-6.2125991062787
60986	Streptosporangium amethystogenes	-3.98614795645938	-1.94590878420739	-6.21263604379662
61059	Ruminococcus albus 8	-3.98614795645938	-1.94590179389642	-6.21262560940008
61090	Marinobacter sp. ELB17	-3.98614795645938	-1.94590179389642	-6.2125991062787
61792	Dethiobacter alkaliphilus AHT 1	-3.98614795645938	-1.94590179389642	-6.2125991062787
62012	Desulfovibrio termitidis HI1	-3.98614795645938	-1.94590179389642	-6.2125991062787
62187	Gluconacetobacter hansenii ATCC 23769	-3.98614795645938	-1.94590179389642	-6.21263604379662
62270	Desulfotomaculum kuznetsovii DSM 6115	-3.98614795645938	-1.94590179389642	-6.2125991062787
62628	Curtobacterium sp. B8	-3.98614795645938	-1.9459223349724	-6.2125991062787
62705	Leisingera aquimarina DSM 24565	-3.98614795645938	-1.94590179389642	-6.2125991062787
58361	Microlunatus phosphovorus NM-1	-4.00174424574944	-1.94590179389642	-6.2125991062787
61560	Macrococcus caseolyticus JCSC5402	-4.00174424574944	-1.94590179389642	-6.21263604379662
57088	Cronobacter sakazakii 701	-4.01757862910335	-1.9459223349724	-6.2125991062787
45039	Streptacidiphilus albus NBRC 100918	-4.01925956063014	-1.94590179389642	-6.2125991062787
46691	Halorhodospira halochloris str. A	-4.01925956063014	-1.94590179389642	-6.21259077120128
52923	Bordetella hinzii L60	-4.01925956063014	-1.94590857482075	-6.21263604379662
55547	Sphingomonas wittichii DP58	-4.01925956063014	-1.94590179389642	-6.2125991062787
58027	Neisseria lactamica Y92-1009	-4.01925956063014	-4.38845397582043	-6.2125991062787
58394	Azorhizobium doebereinerae UFLA1-100	-4.01925956063014	-1.94590179389642	-6.2125991062787
58984	Paludibacterium yongneupense DSM 18731	-4.01925956063014	-1.94590179389642	-6.21262458170415
59056	Simplicispira psychrophila DSM 11588	-4.01925956063014	-1.9459223349724	-6.21259077120128
59066	Sphingopyxis baekryungensis DSM 16222	-4.01925956063014	-1.94590179389642	-6.21258693223499
59471	Nocardia niigatensis NBRC 100131	-4.01925956063014	-1.94593395032288	-6.21259077120128
59665	Micrococcus luteus str. modasa	-4.01925956063014	-1.94590104402041	-6.21262458170415
59765	Variovorax paradoxus B4	-4.01925956063014	-1.94590179389642	-6.21260900274393
59878	Myxococcus stipitatus DSM 14675	-4.01925956063014	-1.94590179389642	-6.21263604379662
59880	Actinomyces slackii ATCC 49928	-4.01925956063014	-3.85529381289986	-6.21263604379662
59955	Sphaerotilus natans subsp. natans DSM 6575	-4.01925956063014	-1.94590179389642	-6.2125991062787
60013	Caulobacter sp. URHA0033	-4.01925956063014	-1.94590179389642	-6.2125991062787
60387	Cystobacter violaceus Cb vi76	-4.01925956063014	-1.94590179389642	-6.2125991062787
60485	Defluviimonas sp. 20V17	-4.01925956063014	-1.94590179389642	-6.2125991062787
60564	Phyllobacterium sp. UNC302MFCol5.2	-4.01925956063014	-1.94590179389642	-6.21260127664601
61017	Micromonospora sp. ATCC 39149	-4.01925956063014	-1.94590878420739	-6.2125991062787
61289	Bordetella petrii DSM 12804	-4.01925956063014	-1.94590179389642	-6.21259109306015
61292	Variovorax paradoxus MEDvA23	-4.01925956063014	-1.94589613125027	-6.21262677302404
61299	Kutzneria sp. 744	-4.01925956063014	-1.94590179389642	-6.21262157440959
61483	Hoeflea phototrophica DFL-43	-4.01925956063014	-1.94590179389642	-6.21260991637578
61921	Desulfovibrio sp. U5L	-4.01925956063014	-1.94590179389642	-6.21262458170415
62572	Bordetella petrii J51	-4.01925956063014	-1.94590179389642	-6.21258436982287
34136	Corynebacterium aurimucosum ATCC 700975 (Prj:31451)	-4.02751086921903	-1.9459284726314	-6.21259077120128
59576	Pseudomonas stutzeri KOS6	-4.02751086921903	-1.94589613125027	-6.21262638836653
62436	Leuconostoc argentinum KCTC 3773	-4.02751086921903	-1.94588114521122	-6.21263604379662
60574	Carnobacterium divergens DSM 20623	-4.03673709109525	-1.94591186462014	-6.21262560940008
61881	Prevotella bergensis DSM 17361	-4.05836471510648	-0.653673956045747	-6.21262458170415
40295	Mesorhizobium sp. NBIMC_P2-C1	-4.06199332402489	-1.94589613125027	-6.21262458170415
50290	Atopobium sp. BV3Ac4	-4.06199332402489	-1.94589613125027	-6.21262677302404
53776	Brevibacillus borstelensis AK1	-4.06834988790873	-1.94590179389642	-6.2125991062787
58403	Pseudomonas frederiksbergensis SI8	-4.06834988790873	-1.94590179389642	-6.2125991062787
59689	Lachnospiraceae bacterium 3-2	-4.06834988790873	-1.94590179389642	-6.21260900274393
59896	Butyrivibrio sp. VCD2006	-4.06834988790873	-1.94590179389642	-6.21259077120128
62349	Fusobacterium sp. oral taxon 370 str. F0437	-4.06834988790873	-4.96792913569607	-6.2125991062787
52822	Bacteroidetes bacterium oral taxon 272 str. F0290	-4.07878375306119	-1.94592317235342	-6.21260991637578
57831	Prevotella veroralis DSM 19559	-4.07878375306119	-4.56438760745091	-6.2125991062787
54641	Yokenella regensburgei ATCC 49455	-4.085244641853	-1.94590179389642	-6.21262638836653
61991	Clostridium sp. DL-VIII	-4.085244641853	-1.94590179389642	-6.2125991062787
60069	Proteus hauseri ZMd44	-4.09500260653967	-1.94590878420739	-6.21261083221619
58521	Pelagibacterium halotolerans B2	-4.10241997622765	-1.94590179389642	-6.21262458170415
58613	Janthinobacterium lividum PAMC 25724	-4.10241997622765	-1.94590179389642	-6.2125991062787
60438	Lachnospiraceae bacterium C6A11	-4.10241997622765	-1.94590179389642	-6.2125991062787
61164	Desulfovibrio sp. A2	-4.10241997622765	-1.94590179389642	-6.21263604379662
61293	Magnetospirillum magneticum AMB-1	-4.10241997622765	-1.94590179389642	-6.21261687360739
58654	Sphingopyxis sp. LC363	-4.10424461729339	-1.94590179389642	-6.2125991062787
60460	Succinivibrio dextrinosolvens H5	-4.10424461729339	-1.94590179389642	-6.21263604379662
60942	Brevundimonas nasdae TPW30	-4.10424461729339	-1.9459223349724	-6.2125991062787
60850	Clostridium sp. KNHs214	-4.12174130992815	-1.94590179389642	-6.21262560940008
54241	Carnobacterium maltaromaticum LMA28	-4.12236064244618	-1.94590878420739	-6.21263604379662
57193	Lactobacillus paraplantarum L-ZS9	-4.13953948090244	-1.9459223349724	-6.21259077120128
58149	Clostridium tetani ATCC 19406	-4.13953948090244	-1.94590179389642	-6.2125991062787
58516	Burkholderia sp. UYPR1.413	-4.13953948090244	-1.94590179389642	-6.21262458170415
58725	Bacillus fordii DSM 16014	-4.13953948090244	-1.94590179389642	-6.21263604379662
58809	Desulfovibrio alkalitolerans DSM 16529	-4.13953948090244	-1.94590179389642	-6.2125991062787
58953	Nesiotobacter exalbescens DSM 16456	-4.13953948090244	-1.94590179389642	-6.21262638836653
59407	Chondromyces apiculatus DSM 436	-4.13953948090244	-1.94590179389642	-6.2125991062787
59742	Pseudomonas putida MTCC 5279	-4.13953948090244	-1.9459223349724	-6.21262560940008
60009	Solirubrobacter sp. URHD0082	-4.13953948090244	-1.94590179389642	-6.21262458170415
60090	Roseivivax sp. 22II-s10s	-4.13953948090244	-1.94590179389642	-6.21262638836653
60235	Hymenobacter sp. APR13	-4.13953948090244	-1.94590179389642	-6.21261469656064
60398	Butyrivibrio sp. FCS014	-4.13953948090244	-1.94590179389642	-6.21259294316146
60646	Streptomyces sp. NRRL F-5126	-4.13953948090244	-1.94590179389642	-6.21263604379662
60703	Selenomonas sp. AE3005	-4.13953948090244	-1.94590179389642	-6.21262560940008
60828	Thermoactinomyces sp. Gus2-1	-4.13953948090244	-1.94590179389642	-6.2125991062787
61441	Lachnospiraceae bacterium A2	-4.13953948090244	-1.94590179389642	-6.2125991062787
61838	Allochromatium vinosum DSM 180	-4.13953948090244	-1.94590878420739	-6.2125991062787
62079	Streptomyces globisporus subsp. globisporus	-4.13953948090244	-1.94590179389642	-6.21263604379662
62180	Intrasporangium calvum DSM 43043	-4.13953948090244	-1.94590179389642	-6.2125991062787
62195	Paenibacillus curdlanolyticus YK9	-4.13953948090244	-1.94590179389642	-6.2125991062787
59714	Lactobacillus gallinarum JCM 2011	-4.15764988372206	-1.94590878420739	-6.21262458170415
57406	Acinetobacter junii MTCC 11364	-4.17150473752524	-1.94592488290633	-6.21262157440959
34848	Hyalangium minutum	-4.17804358109875	-1.94590179389642	-6.21260900274393
48523	Saccharopolyspora erythraea NRRL 2338 (Prj:17885)	-4.17804358109875	-1.94590857482075	-6.21262458170415
50397	Prevotella marshii DSM 16973	-4.17804358109875	-3.48418816092498	-6.21261679664769
54814	Kocuria sp. UCD-OTCP	-4.17804358109875	-1.94590878420739	-6.2125991062787
54957	Streptomyces purpeochromogenes	-4.17804358109875	-1.94590179389642	-6.21260900274393
56253	Gordonia polyisoprenivorans HW436	-4.17804358109875	-1.9459223349724	-6.2125991062787
56724	Burkholderia gladioli NBRC 13700	-4.17804358109875	-1.94590179389642	-6.2125991062787
58273	Arthrobacter sp. 131MFCol6.1	-4.17804358109875	-1.94590878420739	-6.2125991062787
58495	Janthinobacterium sp. CG3	-4.17804358109875	-1.9459223349724	-6.21263604379662
58508	Mycobacterium thermoresistibile ATCC 19527	-4.17804358109875	-1.94590179389642	-6.2125991062787
58586	Nocardioides sp. CF8	-4.17804358109875	-1.94590179389642	-6.21262560940008
58821	Desulfovirgula thermocuniculi DSM 16036	-4.17804358109875	-1.94590179389642	-6.2125991062787
58894	Kaistia granuli DSM 23481	-4.17804358109875	-1.94590179389642	-6.2125991062787
58904	Lactococcus chungangensis CAU 28 = DSM 22330	-4.17804358109875	-1.94590179389642	-6.21259077120128
58997	Pontibacter roseus DSM 17521	-4.17804358109875	-1.94590179389642	-6.2125991062787
59029	Rubellimicrobium thermophilum DSM 16684	-4.17804358109875	-1.94590179389642	-6.21263604379662
59116	Thiobacillus thioparus DSM 505	-4.17804358109875	-1.94590179389642	-6.21263604379662
59477	Nocardia thailandica NBRC 100428	-4.17804358109875	-1.94590179389642	-6.21263604379662
59609	Corynebacterium maris DSM 45190	-4.17804358109875	-1.94593762126241	-6.2125991062787
59790	Serratia marcescens FGI94	-4.17804358109875	-1.94590179389642	-6.2125991062787
59926	Asticcacaulis sp. AC402	-4.17804358109875	-1.94590179389642	-6.2125991062787
59938	Conexibacter woesei Iso977N	-4.17804358109875	-1.94590179389642	-6.2125991062787
60204	Microbacterium mangrovi MUSC 115	-4.17804358109875	-1.94590179389642	-6.2125991062787
60248	Paracoccus aminophilus JCM 7686	-4.17804358109875	-1.94590179389642	-6.2125991062787
60255	Azospirillum sp. B510	-4.17804358109875	-1.94590179389642	-6.21263604379662
60357	Leucobacter sp. PH1c	-4.17804358109875	-1.94590179389642	-6.21263604379662
60361	Halomonas sp. PBN3	-4.17804358109875	-1.94590179389642	-6.21259077120128
60482	Leifsonia aquatica H1aii	-4.17804358109875	-1.94590179389642	-6.21262458170415
60520	Bifidobacterium actinocoloniiforme DSM 22766	-4.17804358109875	-1.94590179389642	-6.2125991062787
60630	Sphingobium sp. Ant17	-4.17804358109875	-1.94590179389642	-6.2125991062787
60673	Burkholderiales bacterium GJ-E10	-4.17804358109875	-1.94590179389642	-6.2125991062787
60805	Tessaracoccus sp. SIT6	-4.17804358109875	-1.94590179389642	-6.21262157440959
60957	Streptomonospora alba YIM 90003	-4.17804358109875	-1.94590179389642	-6.21263604379662
60966	Streptomyces fradiae	-4.17804358109875	-1.9459223349724	-6.2125991062787
60979	Nocardioides sp. JS614	-4.17804358109875	-1.94590179389642	-6.2125991062787
61050	Verrucomicrobium spinosum DSM 4136	-4.17804358109875	-1.94590179389642	-6.21262458170415
61125	Amycolatopsis rifamycinica	-4.17804358109875	-1.9459223349724	-6.21260900274393
61194	Oceanicola granulosus HTCC2516	-4.17804358109875	-1.94590179389642	-6.2125991062787
61422	Nitratireductor pacificus pht-3B	-4.17804358109875	-1.94590179389642	-6.21262458170415
62014	Desulfovibrio sp. FW1012B	-4.17804358109875	-1.94590179389642	-6.21262458170415
62128	Chromobacterium piscinae ND17	-4.17804358109875	-1.94590179389642	-6.2125991062787
62414	Saccharomonospora xinjiangensis XJ-54	-4.17804358109875	-1.94590179389642	-6.2125991062787
62432	Desulfovibrio vulgaris str. 'Miyazaki F'	-4.17804358109875	-1.94590179389642	-6.2125991062787
62429	Veillonella ratti ACS-216-V-Col6b	-4.18767137593547	-1.94591217603655	-6.21261083221619
61330	Campylobacter concisus 13826	-4.19019031124109	-4.40417242785282	-6.21259077120128
57663	Lactobacillus johnsonii ATCC 33200	-4.19485337051651	-1.94590179389642	-6.21262458170415
57758	Brevundimonas sp. BAL3	-4.19684913733633	-1.94590878420739	-6.21263604379662
56706	Prevotella nigrescens ATCC 33563	-4.1993906313283	-4.26637957452871	-6.21262458170415
57216	Prevotella salivae F0493	-4.20193840904202	-3.95445443226148	-6.21263604379662
54575	Staphylococcus saprophyticus subsp. saprophyticus KACC 16562	-4.22805219966935	-1.94589971425256	-6.21259077120128
57520	Kocuria rhizophila TPW45	-4.22805219966935	-1.94589613480204	-6.2125991062787
59657	Corynebacterium sp. GD7	-4.22805219966935	-1.94591324728527	-6.2125991062787
61828	Cedecea davisae DSM 4568	-4.22805219966935	-1.94589613125027	-6.21262638836653
56803	Butyrivibrio sp. AE3003	-4.23552237070562	-1.94590179389642	-6.21261083221619
58621	Aeromonas australiensis CECT 8023	-4.23552237070562	-1.94590179389642	-6.21263604379662
58491	Cronobacter universalis NCTC 9529	-4.26793890282305	-1.94589613125027	-6.2125991062787
60366	Enterobacter cloacae S611	-4.26793890282305	-1.94592184724867	-6.21262157440959
55877	Chromohalobacter salexigens DSM 3043	-4.27570547165533	-1.94590179389642	-6.2125991062787
61285	Bifidobacterium thermophilum	-4.27570547165533	-1.94590179389642	-6.21259077120128
47185	Corynebacterium sp. KPL1855	-4.27786449094916	-3.58144696083379	-6.2125991062787
50212	Paracoccus pantotrophus J46	-4.27786449094916	-1.94590179389642	-6.2125991062787
55977	Mycobacterium neoaurum ATCC 25795	-4.27786449094916	-1.9459223349724	-6.2125991062787
58243	Corynebacterium sp. KPL1996	-4.27786449094916	-3.79728385802963	-6.2125991062787
58602	Megasphaera sp. BV3C16-1	-4.27786449094916	-1.94590179389642	-6.2125991062787
59694	Prevotella enoeca JCM 12259	-4.27786449094916	-4.12527109934665	-6.21262458170415
60475	Clostridium baratii str. Sullivan	-4.27786449094916	-1.94590179389642	-6.21261469656064
60535	Luteimonas huabeiensis HB2	-4.27786449094916	-1.94590179389642	-6.2125991062787
60650	Streptomyces sp. NRRL F-5727	-4.27786449094916	-1.94590179389642	-6.21259064569389
62573	Luteimonas sp. J29	-4.27786449094916	-1.94590179389642	-6.21263604379662
62559	Neisseria sicca DS1	-4.28061438868086	-4.27510944249682	-6.2125991062787
61981	Selenomonas flueggei ATCC 43531	-4.28847767148163	-4.40030558340478	-6.21262638836653
58155	Aeromonas veronii bv. veronii CECT 4257	-4.29860455383918	-1.94590179389642	-6.21260900274393
58278	Aeromonas jandaei Riv2	-4.29860455383918	-1.94590179389642	-6.21262638836653
53632	Burkholderia mimosarum NBRC 106338	-4.31977187368816	-1.94590179389642	-6.2125991062787
53752	Bacillus subtilis ATCC 13952	-4.31977187368816	-1.94590179389642	-6.21259077120128
53866	Streptomyces graminis	-4.31977187368816	-1.94590179389642	-6.21262458170415
56904	Pseudomonas mendocina ymp	-4.31977187368816	-1.94590878420739	-6.2125991062787
56934	Paenibacillus sp. FSL H8-457	-4.31977187368816	-1.94590179389642	-6.2125991062787
57246	Ruminococcus albus SY3	-4.31977187368816	-1.94590179389642	-6.21262638836653
57321	Butyrivibrio sp. NC2007	-4.31977187368816	-1.94590179389642	-6.21262458170415
58393	Saccharothrix syringae	-4.31977187368816	-1.94590179389642	-6.21259077120128
58504	Arthrobacter globiformis NBRC 12137	-4.31977187368816	-1.94590179389642	-6.21260900274393
58520	Lonsdalea quercina subsp. quercina	-4.31977187368816	-1.94590179389642	-6.21262458170415
59437	Pseudochrobactrum sp. AO18b	-4.31977187368816	-1.94590179389642	-6.21262458170415
59565	Burkholderia acidipaludis NBRC 101816	-4.31977187368816	-1.94590179389642	-6.21260900274393
59602	Streptomyces mobaraensis NBRC 13819 = DSM 40847	-4.31977187368816	-1.94590179389642	-6.2125991062787
59684	Lachnospiraceae bacterium COE1	-4.31977187368816	-1.94590179389642	-6.21261469656064
59899	Butyrivibrio sp. XPD2006	-4.31977187368816	-1.94590179389642	-6.21262638836653
59904	Butyrivibrio sp. VCB2006	-4.31977187368816	-1.94590179389642	-6.21263604379662
60003	Gracilibacillus boraciitolerans JCM 21714	-4.31977187368816	-1.94590179389642	-6.2125991062787
60162	Kocuria sp. ZOR0020	-4.31977187368816	-1.94590179389642	-6.21262458170415
60567	Nocardioides sp. UNC345MFTsu5.1	-4.31977187368816	-1.94591732508662	-6.2125991062787
60615	Hylemonella gracilis str. Niagara R	-4.31977187368816	-1.94591732508662	-6.2125991062787
60736	Rhizobium sp. YR519	-4.31977187368816	-1.94590179389642	-6.2125991062787
60988	Actinobacillus equuli subsp. equuli 19392	-4.31977187368816	-3.93644388026858	-6.21262458170415
61370	Mesorhizobium sp. LNHC252B00	-4.31977187368816	-1.94590179389642	-6.2125991062787
61440	Lachnospiraceae bacterium 3-1	-4.31977187368816	-1.94590179389642	-6.21259077120128
61764	Eikenella corrodens ATCC 23834	-4.31977187368816	-4.90585926429621	-6.21260991637578
62162	Niastella koreensis GR20-10	-4.31977187368816	-1.94590179389642	-6.21263604379662
62240	Thioalkalivibrio sp. ALSr1	-4.31977187368816	-1.94590179389642	-6.21263604379662
62354	Azospirillum lipoferum 4B	-4.31977187368816	-1.94590179389642	-6.2125991062787
62394	Ruminococcus sp. NK3A76	-4.31977187368816	-1.94590179389642	-6.2125991062787
57608	Clostridium difficile CD132	-4.32263640574926	-1.94588940656431	-6.21262458170415
57439	Mycobacterium tuberculosis PanR0208	-4.3320391604813	-1.94590179389642	-6.2125991062787
62418	Actinobaculum schaalii FB123-CNA-2	-4.3320391604813	-1.94590179389642	-6.21263604379662
34175	Lactobacillus reuteri SD2112	-4.33310745768387	-1.94589613125027	-6.21259077120128
58935	Megamonas hypermegale DSM 1672	-4.33310745768387	-1.94589613125027	-6.2125991062787
48834	Corynebacterium sp. KPL1821	-4.33600949057114	-3.33629245515706	-6.2125991062787
44063	Enterococcus raffinosus ATCC 49464 [PRJNA206357]	-4.34138468380159	-1.94590179389642	-6.21262458170415
47375	Prevotella albensis DSM 11370	-4.34138468380159	-3.59981477081851	-6.21262458170415
62281	Succinatimonas hippei YIT 12066	-4.34138468380159	-1.94590179389642	-6.21263604379662
53771	Tropheryma whipplei str. Sali28	-4.34431024656677	-1.94588114521122	-6.2125991062787
61853	Bacteroidetes oral taxon 274 str. F0058	-4.36094393328375	-3.7320784653953	-6.21262458170415
33432	Rubrivivax benzoatilyticus JA2 = ATCC BAA-35	-4.36581425957341	-1.94590933486285	-6.21262458170415
35127	Microbacterium sp. Cr-K20	-4.36581425957341	-1.94590179389642	-6.21262458170415
44720	Prevotella paludivivens DSM 17968	-4.36581425957341	-1.9459223349724	-6.2125991062787
44750	Arenimonas oryziterrae DSM 21050 = YC6267	-4.36581425957341	-1.94590179389642	-6.2125991062787
52323	Gluconacetobacter diazotrophicus PAl 5 (Prj:21071)	-4.36581425957341	-1.94590179389642	-6.2125991062787
52409	Streptomyces xanthophaeus	-4.36581425957341	-1.94590179389642	-6.21263604379662
53960	Propionibacterium acidipropionici DSM 4900	-4.36581425957341	-1.94590179389642	-6.2125991062787
54583	Salinispora pacifica CNT569	-4.36581425957341	-1.94590179389642	-6.2125991062787
56142	Mycobacterium avium subsp. paratuberculosis Pt146	-4.36581425957341	-1.94590179389642	-6.2125991062787
56309	Prevotella sp. P6B4	-4.36581425957341	-1.94590179389642	-6.21259077120128
56547	Kocuria palustris PEL	-4.36581425957341	-2.58472982572081	-6.21262458170415
56566	Vibrio cholerae O1 str. 87395	-4.36581425957341	-1.94590179389642	-6.21259077120128
56737	Desulfovibrio vulgaris RCH1	-4.36581425957341	-1.94590179389642	-6.2125991062787
57487	Xanthomonas campestris pv. campestris str. Xca5	-4.36581425957341	-2.06540442677431	-6.21263604379662
57543	Cupriavidus sp. SHE	-4.36581425957341	-1.94590179389642	-6.2125991062787
57598	Aeromonas media	-4.36581425957341	-1.94590179389642	-6.21263604379662
58025	Thermus thermophilus HB8	-4.36581425957341	-1.94591732508662	-6.2125991062787
58208	Methylocystis rosea SV97	-4.36581425957341	-1.94590179389642	-6.21262458170415
58309	Candidatus Pelagibacter sp. IMCC9063	-4.36581425957341	-1.94590179389642	-6.21262560940008
58312	Streptomyces cattleya NRRL 8057 = DSM 46488	-4.36581425957341	-1.94593587156229	-6.21260900274393
58443	Sporichthya polymorpha DSM 43042	-4.36581425957341	-1.94590179389642	-6.2125991062787
58569	Herbaspirillum sp. JC206	-4.36581425957341	-1.94590179389642	-6.2125991062787
58764	Comamonas badia DSM 17552	-4.36581425957341	-1.97577145584025	-6.21263604379662
58810	Desulfovibrio aminophilus DSM 12254	-4.36581425957341	-1.94590179389642	-6.2125991062787
58818	Desulfovibrio oxyclinae DSM 11498	-4.36581425957341	-1.94590179389642	-6.2125991062787
58819	Desulfovibrio putealis DSM 16056	-4.36581425957341	-1.94590179389642	-6.2125991062787
58887	Hymenobacter norwichensis DSM 15439	-4.36581425957341	-1.94590179389642	-6.21263604379662
58919	Longispora albida DSM 44784	-4.36581425957341	-1.94590179389642	-6.2125991062787
58921	Lysobacter concretionis Ko07 = DSM 16239	-4.36581425957341	-1.94590179389642	-6.21260900274393
58965	Oceanicola nanhaiensis DSM 18065	-4.36581425957341	-1.94590179389642	-6.2125991062787
59041	Salinicoccus luteus DSM 17002	-4.36581425957341	-1.94590179389642	-6.2125991062787
59048	Saxeibacter lacteus DSM 19367	-4.36581425957341	-1.94590179389642	-6.2125991062787
59095	Streptomyces vitaminophilus DSM 41686	-4.36581425957341	-1.94590179389642	-6.21262458170415
59172	Nitrolancetus hollandicus Lb	-4.36581425957341	-1.94590179389642	-6.21262458170415
59366	Microbacterium sp. C448	-4.36581425957341	-1.94592074294606	-6.2125991062787
59548	Edwardsiella hoshinae NBRC 105699	-4.36581425957341	-1.94590179389642	-6.21262458170415
59564	Dyella japonica A8	-4.36581425957341	-1.94590179389642	-6.2125991062787
59610	Mangrovibacter sp. MFB070	-4.36581425957341	-1.94590179389642	-6.2125991062787
59674	alpha proteobacterium JLT2015	-4.36581425957341	-1.94590179389642	-6.2125991062787
60061	Streptomyces sp. R1-NS-10	-4.36581425957341	-1.94590179389642	-6.2125991062787
60063	Desulfovibrio sp. L21-Syr-AB	-4.36581425957341	-1.94590179389642	-6.21259077120128
60124	Bordetella hinzii 8-296-03	-4.36581425957341	-1.94590179389642	-6.21259077120128
60141	Rhizobium selenitireducens ATCC BAA-1503	-4.36581425957341	-1.94590179389642	-6.21260786845275
60148	Carnimonas nigrificans ATCC BAA-78	-4.36581425957341	-1.94590179389642	-6.2125991062787
60274	Intrasporangiaceae bacterium URHB0013	-4.36581425957341	-1.94590179389642	-6.2125991062787
60454	Prevotella ruminicola Ga6B6	-4.36581425957341	-1.94590179389642	-6.21262458170415
60592	Corynebacterium falsenii DSM 44353	-4.36581425957341	-1.94590179389642	-6.2125991062787
60616	Burkholderia sp. MP-1	-4.36581425957341	-1.94590179389642	-6.21262560940008
60620	Lachnospiraceae bacterium AC2029	-4.36581425957341	-1.94590179389642	-6.21259109306015
60624	Streptomyces sp. PCS3-D2	-4.36581425957341	-1.94590179389642	-6.2125991062787
60629	Oceanicola sp. 22II-S11g 22II-s11g	-4.36581425957341	-1.94590179389642	-6.2125991062787
60664	Streptomyces sp. NRRL S-920	-4.36581425957341	-1.94590179389642	-6.2125991062787
60713	Deinococcus sp. RL	-4.36581425957341	-1.94590179389642	-6.2125991062787
60717	Gammaproteobacteria bacterium MFB021	-4.36581425957341	-1.94590179389642	-6.21262638836653
60954	Cyanobium sp. PCC 7001	-4.36581425957341	-1.94590179389642	-6.21262458170415
60978	Streptomyces sclerotialus	-4.36581425957341	-1.94590179389642	-6.2125991062787
61133	Anaeromyxobacter dehalogenans 2CP-C	-4.36581425957341	-1.94590179389642	-6.2125991062787
61145	[Clostridium] celerecrescens	-4.36581425957341	-1.94590179389642	-6.21260870387164
61311	Burkholderia dolosa AUO158	-4.36581425957341	-1.9459223349724	-6.21262458170415
61456	Corynebacterium ureicelerivorans	-4.36581425957341	-1.94590104402041	-6.21262157440959
61497	Halomonas salina B6	-4.36581425957341	-1.94590179389642	-6.2125991062787
61545	Microbacterium profundi Shh49	-4.36581425957341	-1.94590179389642	-6.2125991062787
61558	Streptomyces pristinaespiralis ATCC 25486	-4.36581425957341	-1.94590179389642	-6.21261469656064
61601	Achromobacter arsenitoxydans SY8	-4.36581425957341	-1.94590179389642	-6.21259077120128
61609	Kytococcus sedentarius DSM 20547	-4.36581425957341	-1.9459223349724	-6.21260991637578
61677	Actinoplanes missouriensis 431	-4.36581425957341	-1.94590179389642	-6.2125991062787
61835	Fodinicurvata sediminis DSM 21159	-4.36581425957341	-1.94590179389642	-6.21259077120128
61918	Variovorax paradoxus EPS	-4.36581425957341	-1.94590179389642	-6.21260056962353
61951	Azoarcus sp. BH72	-4.36581425957341	-1.94590179389642	-6.2125991062787
61963	Aeromonas taiwanensis	-4.36581425957341	-1.94590179389642	-6.2125991062787
62064	Streptomyces roseoverticillatus	-4.36581425957341	-1.94590179389642	-6.2125991062787
62396	Erysipelotrichaceae bacterium NK3D112	-4.36581425957341	-1.94590179389642	-6.21262638836653
62492	Actinokineospora sp. EG49	-4.36581425957341	-1.94590933486285	-6.21263604379662
62571	Bordetella petrii J49	-4.36581425957341	-1.94590179389642	-6.21259077120128
62633	Clostridium sp. ASF356	-4.36581425957341	-1.94590179389642	-6.21262458170415
45411	Selenomonas sputigena ATCC 35185 (Prj:66335)	-4.38843000847706	-4.67406655942766	-6.2125991062787
54611	Clostridiales genomosp. BVAB3 str. UPII9-5	-4.38843000847706	-1.9459223349724	-6.2125991062787
59499	Acinetobacter sp. MDS7A	-4.38843000847706	-1.9459223349724	-6.21259109306015
60102	Mitsuokella sp. oral taxon 131 str. W9106	-4.38843000847706	-1.9459223349724	-6.21263604379662
60127	Pseudoalteromonas haloplanktis TAE56	-4.38843000847706	-1.94593762126241	-6.2125991062787
62002	Desulfovibrio aespoeensis Aspo-2	-4.38843000847706	-1.94590179389642	-6.21259077120128
54715	Jonquetella sp. BV3C21	-4.42614898060947	-1.94591217603655	-6.21263604379662
59150	Corynebacterium pyruviciproducens ATCC BAA-1742	-4.42614898060947	-1.94592184724867	-6.21263604379662
60913	Cedecea neteri M006	-4.42614898060947	-1.94589613125027	-6.2125991062787
59262	Clostridium difficile CD160	-4.43521597009677	-1.94590179389642	-6.2125991062787
62449	Centipeda periodontii DSM 2778	-4.43521597009677	-4.13596749674423	-6.2125991062787
56861	Cronobacter sakazakii CMCC 45402	-4.45015256331322	-1.94591186462014	-6.21262157440959
61854	Lachnospiraceae oral taxon 107 str. F0167	-4.45015256331322	-4.52582198615997	-6.21262638836653
34109	Propionibacterium acidifaciens F0233	-4.4868889454924	-4.62961636202643	-6.21263604379662
57540	Aeromonas hydrophila 113	-4.4868889454924	-1.94590179389642	-6.2125991062787
58407	Mesorhizobium loti USDA 3471	-4.4868889454924	-1.94590179389642	-6.2125991062787
59123	Veillonella magna DSM 19857	-4.4868889454924	-1.94590179389642	-6.21262458170415
62017	Aeromonas sobria CECT 4245	-4.4868889454924	-1.94590179389642	-6.21263604379662
62169	Aeromonas popoffii CIP 105493	-4.4868889454924	-1.94590179389642	-6.21263604379662
59695	Prevotella shahii JCM 12083	-4.49026170475203	-4.10800677897882	-6.2125991062787
61342	Caulobacter sp. K31	-4.49026170475203	-1.94588940656431	-6.21259077120128
43442	Serratia marcescens H1q	-4.51237903972742	-1.94590878420739	-6.2125991062787
58626	Escherichia hermannii NBRC 105704	-4.51237903972742	-1.9459223349724	-6.2125991062787
37016	Staphylococcus aureus M21126	-4.51456028277822	-1.9459484204104	-6.2125991062787
55890	Lachnospira multipara MC2003	-4.53852106855092	-1.94590179389642	-6.2125991062787
56300	Serratia sp. S4	-4.53852106855092	-1.94592184724867	-6.2125991062787
56719	Xanthomonas axonopodis pv. manihotis str. UG45	-4.53852106855092	-1.94590179389642	-6.2125991062787
57659	Paenibacillus sp. FSL R7-0331	-4.53852106855092	-1.94590179389642	-6.21260991637578
57759	Pseudomonas pseudoalcaligenes CECT 5344	-4.53852106855092	-1.94592074294606	-6.2125991062787
58242	Kitasatospora phosalacinea	-4.53852106855092	-1.94590179389642	-6.21259077120128
58255	Micromonospora globosa	-4.53852106855092	-1.94590179389642	-6.2125991062787
58296	Bordetella pertussis B1831	-4.53852106855092	-1.94590179389642	-6.21262458170415
58778	Corynebacterium propinquum DSM 44285	-4.53852106855092	-2.53294870668486	-6.2125991062787
59784	Sandarakinorhabdus sp. AAP62	-4.53852106855092	-1.94590179389642	-6.21262458170415
59810	Duganella zoogloeoides ATCC 25935	-4.53852106855092	-1.94590878420739	-6.2125991062787
59901	Prevotella sp. AGR2160	-4.53852106855092	-2.68080630231292	-6.21259077120128
59922	Hyphomonas jannaschiana VP2	-4.53852106855092	-1.94590179389642	-6.2125991062787
60028	Pseudomonas knackmussii B13	-4.53852106855092	-1.9459223349724	-6.21262157440959
60408	Lachnospiraceae bacterium AC3007	-4.53852106855092	-1.94590179389642	-6.2125991062787
60654	Streptomyces sp. NRRL S-1813	-4.53852106855092	-1.9459223349724	-6.2125991062787
61066	Gloeobacter violaceus PCC 7421	-4.53852106855092	-1.94590179389642	-6.21263604379662
61101	Acidobacteriaceae bacterium TAA166	-4.53852106855092	-1.94590179389642	-6.2125991062787
61551	Arthrobacter chlorophenolicus A6	-4.53852106855092	-1.9459223349724	-6.2125991062787
62127	Martelella sp. AD-3	-4.53852106855092	-1.94590179389642	-6.2125991062787
62685	Saccharopolyspora spinosa NRRL 18395	-4.53852106855092	-1.94590179389642	-6.2125991062787
58088	Lysinibacillus sp. A1	-4.55373160699379	-1.94590179389642	-6.21262638836653
44727	Pasteurella pneumotropica	-4.55866416605652	-3.42221406992	-6.2125991062787
58912	Leptotrichia shahii DSM 19757	-4.55866416605652	-4.14039578624708	-6.21260991637578
60904	Shewanella sp. ECSMB14102	-4.56534965595703	-1.94590179389642	-6.21260991637578
44149	Thioalkalivibrio sp. ALE14	-4.59584627759643	-1.94590179389642	-6.21262458170415
46334	Bifidobacterium minimum DSM 20102	-4.59584627759643	-1.94590179389642	-6.21262458170415
49575	Mycobacterium leprae 7Q90	-4.59584627759643	-1.94590179389642	-6.21263604379662
49965	Prevotella micans DSM 21469	-4.59584627759643	-3.77493810358448	-6.21262638836653
54926	Mycobacterium sp. MCS	-4.59584627759643	-1.94590179389642	-6.2125991062787
55214	Thermus oshimai JL-2	-4.59584627759643	-1.94590179389642	-6.21262458170415
55843	Xanthomonas campestris pv. vesicatoria str. 85-10	-4.59584627759643	-1.94590179389642	-6.2125991062787
56944	Kitasatospora sp. NRRL B-11411	-4.59584627759643	-1.94593762126241	-6.21263604379662
56951	Pantoea agglomerans Eh318	-4.59584627759643	-1.94591732508662	-6.21259077120128
57278	Staphylococcus haemolyticus C10A	-4.59584627759643	-2.14747638418564	-6.2125991062787
57398	Prevotella maculosa DSM 19339	-4.59584627759643	-4.59661118944641	-6.21263604379662
57497	Butyrivibrio proteoclasticus FD2007	-4.59584627759643	-1.94590179389642	-6.21262458170415
57834	Rhizobium leguminosarum bv. viciae Ps8	-4.59584627759643	-1.94590179389642	-6.2125991062787
57844	Mycobacterium abscessus 3A-0122-R	-4.59584627759643	-1.94590878420739	-6.21263604379662
57849	Streptomyces violens	-4.59584627759643	-1.94590179389642	-6.2125991062787
57897	Burkholderia caledonica NBRC 102488	-4.59584627759643	-1.94590179389642	-6.2125991062787
57995	Nocardia brasiliensis NBRC 14402	-4.59584627759643	-1.94590179389642	-6.21262458170415
58097	Aeromonas allosaccharophila BVH88	-4.59584627759643	-1.94590179389642	-6.21263604379662
58368	Clostridium sp. JC122	-4.59584627759643	-1.94590179389642	-6.21262458170415
58422	Alteromonas sp. S89	-4.59584627759643	-1.94590179389642	-6.21262458170415
58429	Citricoccus sp. CH26A	-4.59584627759643	-1.94591732508662	-6.2125991062787
58596	Gordonia rhizosphera NBRC 16068	-4.59584627759643	-1.94590179389642	-6.2125991062787
58630	Streptomyces acidiscabies 84-104	-4.59584627759643	-1.94590179389642	-6.21262458170415
58737	Brevundimonas aveniformis DSM 17977	-4.59584627759643	-1.9459223349724	-6.2125991062787
58759	[Clostridium] litorale DSM 5388	-4.59584627759643	-1.94590179389642	-6.2125991062787
58794	Desulfobacter vibrioformis DSM 8776	-4.59584627759643	-1.94590179389642	-6.21262458170415
58880	Halomonas lutea DSM 23508	-4.59584627759643	-1.94590179389642	-6.21262458170415
58979	Paenibacillus pasadenensis DSM 19293	-4.59584627759643	-1.94590179389642	-6.2125991062787
59295	Bordetella sp. FB-8	-4.59584627759643	-1.94590179389642	-6.21263604379662
59335	Rhodobacteraceae bacterium PD-2	-4.59584627759643	-1.94590179389642	-6.21262458170415
59376	Saccharothrix espanaensis DSM 44229	-4.59584627759643	-1.94590179389642	-6.21262458170415
59434	Anaerovibrio sp. RM50	-4.59584627759643	-1.94590179389642	-6.2125991062787
59478	Nocardia concava NBRC 100430	-4.59584627759643	-2.14747638418564	-6.21262560940008
59503	Streptomyces sp. AA0539	-4.59584627759643	-1.94590179389642	-6.21262458170415
59679	Stenotrophomonas maltophilia AU12-09	-4.59584627759643	-1.94590878420739	-6.2125991062787
59736	Leucobacter salsicius M1-8	-4.59584627759643	-1.94590179389642	-6.2125991062787
59763	Scytonema millei VB511283	-4.59584627759643	-1.94590179389642	-6.21262458170415
59785	Porphyrobacter sp. AAP82	-4.59584627759643	-1.9459223349724	-6.21260900274393
59907	Butyrivibrio sp. MC2013	-4.59584627759643	-1.94590179389642	-6.21262638836653
59964	Streptomyces sp. CNH287	-4.59584627759643	-1.94590179389642	-6.2125991062787
59970	Cyclobacteriaceae bacterium AK24	-4.59584627759643	-1.94590179389642	-6.21263604379662
59979	Leucobacter sp. UCD-THU	-4.59584627759643	-1.94590179389642	-6.2125991062787
60015	Mycobacterium sp. URHD0025	-4.59584627759643	-1.94590179389642	-6.2125991062787
60037	Salinisphaera hydrothermalis C41B8	-4.59584627759643	-1.94590179389642	-6.2125991062787
60071	Cupriavidus sp. WS	-4.59584627759643	-2.29343044331419	-6.21262458170415
60142	Ruminococcus flavefaciens ATCC 19208	-4.59584627759643	-1.94590179389642	-6.21263604379662
60163	Ensifer sp. ZNC0028	-4.59584627759643	-1.94590179389642	-6.2125991062787
60257	Dyella jiangningensis	-4.59584627759643	-1.94590179389642	-6.21263604379662
60260	Streptomyces sp. AW19M42	-4.59584627759643	-1.94590179389642	-6.2125991062787
60306	Arenimonas metalli CF5-1	-4.59584627759643	-1.94590179389642	-6.21261469656064
60456	Ruminococcus flavefaciens MA2007	-4.59584627759643	-1.94590179389642	-6.21259077120128
60529	Pseudomonas sp. BAY1662	-4.59584627759643	-1.94590179389642	-6.21263604379662
60548	Kitasatospora sp. MBT63	-4.59584627759643	-1.9459223349724	-6.21262638836653
60554	Tomitella biformata AHU 1821	-4.59584627759643	-1.94590179389642	-6.21259077120128
60577	Carnobacterium mobile DSM 4848	-4.59584627759643	-1.94590179389642	-6.2125991062787
60587	Kutzneria albida DSM 43870	-4.59584627759643	-1.94590179389642	-6.21259077120128
60655	Streptomyces sp. NRRL S-241	-4.59584627759643	-1.94590179389642	-6.2125991062787
60662	Streptomyces sp. NRRL S-813	-4.59584627759643	-1.94590179389642	-6.2125991062787
60663	Streptomyces sp. NRRL S-87	-4.59584627759643	-1.9459223349724	-6.2125991062787
60724	Cronobacter sp. 1383	-4.59584627759643	-1.94590179389642	-6.21260900274393
60774	Hymenobacter sp. IS2118	-4.59584627759643	-1.94590179389642	-6.2125991062787
60817	Maribius sp. MOLA 401	-4.59584627759643	-1.94590179389642	-6.21262458170415
60928	Corynebacterium camporealensis CIP 105508	-4.59584627759643	-1.94590179389642	-6.21262458170415
61062	Nocardia farcinica IFM 10152	-4.59584627759643	-1.94590179389642	-6.2125991062787
61080	Rubrobacter xylanophilus DSM 9941	-4.59584627759643	-1.9459223349724	-6.21260056962353
61283	Rhodoferax ferrireducens T118	-4.59584627759643	-1.9459223349724	-6.2125991062787
61350	Aureimonas altamirensis ON-56566	-4.59584627759643	-1.94590179389642	-6.21262458170415
61459	Streptomyces nodosus ATCC 14899	-4.59584627759643	-1.94590179389642	-6.21260900274393
61502	Ammonifex degensii KC4	-4.59584627759643	-1.94590179389642	-6.2125991062787
61568	Erwinia tasmaniensis Et1/99	-4.59584627759643	-1.94590179389642	-6.2125991062787
61598	Nitratireductor basaltis	-4.59584627759643	-1.94590179389642	-6.21262458170415
61712	Lactobacillus ultunensis DSM 16047	-4.59584627759643	-1.9459223349724	-6.21263604379662
61774	Ponticaulis koreensis DSM 19734	-4.59584627759643	-1.94590179389642	-6.2125991062787
61829	Bradyrhizobium sp. ORS 375	-4.59584627759643	-1.9459223349724	-6.2125991062787
61962	Aeromonas sanarellii LMG 24682	-4.59584627759643	-1.9459223349724	-6.2125991062787
62136	Sphingobium chlorophenolicum L-1	-4.59584627759643	-1.94590179389642	-6.2125991062787
62646	Novosphingobium nitrogenifigens DSM 19370	-4.59584627759643	-1.94590179389642	-6.2125991062787
62706	Methyloversatilis universalis EHg5	-4.59584627759643	-1.94590179389642	-6.21262458170415
58178	Acinetobacter johnsonii TG19605	-4.6103521504078	-2.60992722697985	-6.21262458170415
58165	Pseudomonas putida ND6	-4.62424649437347	-1.94590179389642	-6.2125991062787
58488	Aeromonas veronii AMC34	-4.62424649437347	-1.94590179389642	-6.21263604379662
58627	Escherichia vulneris NBRC 102420	-4.62424649437347	-1.94590179389642	-6.21259109306015
58634	Pseudoalteromonas haloplanktis ATCC 14393	-4.62424649437347	-1.94590179389642	-6.2125991062787
60094	Cetobacterium somerae ATCC BAA-474	-4.62424649437347	-1.94590179389642	-6.21263604379662
60396	Fusobacterium nucleatum W1481	-4.62424649437347	-4.38015516689948	-6.21260127664601
62129	Prevotella multisaccharivorax DSM 17128	-4.62424649437347	-1.9459223349724	-6.21262458170415
58218	Bradyrhizobium elkanii CCBAU 43297	-4.63197965545848	-1.64905635913784	-6.2125991062787
50755	Brochothrix thermosphacta DSM 20171 = FSL F6-1036	-4.67198772184131	-1.94591217603655	-6.21263604379662
56744	Oligella urethralis DSM 7531	-4.67198772184131	-1.94591186462014	-6.2125991062787
57416	Pseudomonas stutzeri T13	-4.67198772184131	-1.94592184724867	-6.2125991062787
59712	Prevotella scopos JCM 17725	-4.67198772184131	-4.7192833810069	-6.2125991062787
60479	Microbacterium paraoxydans DH1b	-4.67198772184131	-1.94592184724867	-6.2125991062787
61884	Corynebacterium genitalium ATCC 33030	-4.67198772184131	-1.94593066125107	-6.2125991062787
56823	Lactobacillus brevis TMW 1.465	-4.7010908533951	-1.94590179389642	-6.2125991062787
57007	Sphingobium indicum B90A	-4.74991516891409	-1.94590179389642	-6.2125991062787
57221	Aeromonas caviae CECT 838	-4.74991516891409	-1.94593762126241	-6.21262638836653
58739	Brevundimonas naejangsanensis DSM 23858	-4.74991516891409	-1.94590878420739	-6.2125991062787
61469	Nocardioidaceae bacterium Broad-1	-4.74991516891409	-1.94590179389642	-6.2125991062787
62503	Lysobacter arseniciresistens ZS79	-4.74991516891409	-1.94590179389642	-6.21261469656064
59235	Acinetobacter sp. CIP 51.11	-4.75428226949855	-1.94592771866893	-6.21262458170415
59618	Porphyromonas sp. oral taxon 278 str. W7784	-4.75428226949855	-4.14981486290288	-6.2125991062787
61597	Proteus penneri ATCC 35198	-4.78302913522638	-1.94590878420739	-6.21260991637578
57928	Pseudomonas alcaliphila 34	-4.78754107315558	-1.94592771866893	-6.21262458170415
56506	Burkholderia sp. URHA0054	-4.81725783712987	-1.94590179389642	-6.2125991062787
58276	Paenibacillus azotofixans ATCC 35681	-4.81725783712987	-1.94590179389642	-6.21259077120128
58358	Caloramator sp. ALD01	-4.81725783712987	-1.94590179389642	-6.2125991062787
58583	Methylobacterium sp. 10	-4.81725783712987	-1.94590179389642	-6.2125991062787
59416	Microbacterium yannicii PS01	-4.81725783712987	-2.29343044331419	-6.21259077120128
60556	Arthrobacter sp. UNC362MFTsu5.1	-4.81725783712987	-1.94590179389642	-6.2125991062787
60685	Paenibacillus sp. P1XP2	-4.81725783712987	-1.94590179389642	-6.2125991062787
61680	Burkholderia sp. H160	-4.81725783712987	-1.94590179389642	-6.21262458170415
61879	Synechococcus sp. KORDI-52	-4.81725783712987	-1.94590179389642	-6.2125991062787
62647	Methyloversatilis sp. RZ18-153	-4.81725783712987	-1.94590179389642	-6.2125991062787
57014	Acinetobacter baumannii BJAB0868	-4.8390559645086	-1.94591167104085	-6.21262458170415
61318	Cronobacter helveticus 1159	-4.8390559645086	-1.94589613125027	-6.21259077120128
58601	Coriobacteriaceae bacterium BV3Ac1	-4.84382420256449	-1.94589279329853	-6.2125991062787
33253	Acidovorax radicis N35	-4.89332316204012	-1.94590878420739	-6.21263604379662
34861	Caulobacter crescentus CB15	-4.89332316204012	-1.9459223349724	-6.21262458170415
35076	Haemophilus sp. FF7	-4.89332316204012	-1.94590179389642	-6.2125991062787
35124	Yersinia frederiksenii Y225	-4.89332316204012	-1.94590179389642	-6.2125991062787
43534	Nocardia carnea NBRC 14403	-4.89332316204012	-1.94590179389642	-6.21262458170415
44752	Actinobaculum schaalii DSM 15541	-4.89332316204012	-1.94590179389642	-6.2125991062787
44886	Thermoanaerobacterium saccharolyticum JW/SL-YS485	-4.89332316204012	-1.94590179389642	-6.2125991062787
45637	Ruminococcus albus 7 = DSM 20455	-4.89332316204012	-1.94590179389642	-6.2125991062787
47374	Prolixibacter bellariivorans ATCC BAA-1284	-4.89332316204012	-1.94590179389642	-6.2125991062787
48821	Lactobacillus kefiranofaciens ZW3	-4.89332316204012	-1.94590179389642	-6.2125991062787
52481	Pseudomonas taiwanensis DSM 21245	-4.89332316204012	-1.94590179389642	-6.2125991062787
52632	Dickeya dianthicola NCPPB 453	-4.89332316204012	-1.94590179389642	-6.2125991062787
54778	Corynebacterium vitaeruminis Ga6A13	-4.89332316204012	-1.94590179389642	-6.2125991062787
55200	Microbacterium laevaniformans OR221	-4.89332316204012	-1.9459223349724	-6.2125991062787
55232	Rhizobium leguminosarum bv. trifolii CB782	-4.89332316204012	-1.94590179389642	-6.21262458170415
56129	Butyrivibrio sp. FC2001	-4.89332316204012	-1.94590179389642	-6.2125991062787
56209	Microbacterium paraoxydans 77MFTsu3.2	-4.89332316204012	-1.94591732508662	-6.21262458170415
56214	Anaeroarcus burkinensis DSM 6283	-4.89332316204012	-1.94590179389642	-6.21259077120128
56504	Geobacillus sp. G1w1	-4.89332316204012	-1.9459223349724	-6.21260991637578
56560	Candidatus Protochlamydia amoebophila EI2	-4.89332316204012	-1.94590179389642	-6.2125991062787
56792	Microbacterium hominis TPW29	-4.89332316204012	-1.94590179389642	-6.21263604379662
57144	Mycobacterium colombiense CECT 3035	-4.89332316204012	-1.94590179389642	-6.2125991062787
57386	Streptomyces griseoluteus	-4.89332316204012	-1.94590179389642	-6.2125991062787
57514	Desulfotignum balticum DSM 7044	-4.89332316204012	-1.94590179389642	-6.2125991062787
57695	Novosphingobium sp. PP1Y	-4.89332316204012	-1.94590179389642	-6.2125991062787
58185	[Clostridium] mangenotii TR	-4.89332316204012	-1.94590179389642	-6.2125991062787
58379	Flavobacterium branchiophilum	-4.89332316204012	-1.94590179389642	-6.2125991062787
58409	Mesorhizobium sp. WSM3626	-4.89332316204012	-1.94590179389642	-6.21262458170415
58444	Alicyclobacillus acidocaldarius subsp. acidocaldarius Tc-4-1	-4.89332316204012	-1.94590179389642	-6.2125991062787
58451	Agrobacterium tumefaciens F2	-4.89332316204012	-1.94589613125027	-6.2125991062787
58512	Corynebacterium sp. HFH0082	-4.89332316204012	-1.94593562650108	-6.2125991062787
58687	Aliagarivorans marinus DSM 23064	-4.89332316204012	-1.94590179389642	-6.21263604379662
58804	Desulfotomaculum alkaliphilum DSM 12257	-4.89332316204012	-1.94590179389642	-6.21263604379662
58928	Marinococcus halotolerans DSM 16375	-4.89332316204012	-1.94590179389642	-6.2125991062787
59099	Tepidiphilus margaritifer DSM 15129	-4.89332316204012	-1.94590857482075	-6.2125991062787
59189	Streptomyces somaliensis DSM 40738	-4.89332316204012	-1.94590179389642	-6.2125991062787
59221	Herbaspirillum sp. CF444	-4.89332316204012	-1.94590878420739	-6.21262458170415
59231	Pantoea sp. YR343	-4.89332316204012	-1.94590179389642	-6.21259077120128
59277	Streptomyces sp. ATexAB-D23	-4.89332316204012	-1.94590179389642	-6.2125991062787
59607	Sulfuritalea hydrogenivorans sk43H DSM22779	-4.89332316204012	-1.94590179389642	-6.21259077120128
59640	Clostridium tetanomorphum DSM 665	-4.89332316204012	-1.94590179389642	-6.2125991062787
59719	Lactobacillus fuchuensis JCM 11249	-4.89332316204012	-1.94590179389642	-6.21259077120128
59760	Pseudomonas resinovorans NBRC 106553	-4.89332316204012	-1.94590179389642	-6.2125991062787
59850	Acidobacteriaceae bacterium KBS 83	-4.89332316204012	-1.94590179389642	-6.2125991062787
59895	Butyrivibrio sp. AE2015	-4.89332316204012	-1.94590179389642	-6.21259109306015
59908	Pseudobutyrivibrio ruminis CF1b	-4.89332316204012	-1.94590179389642	-6.21260900274393
59986	Halanaerobium saccharolyticum subsp. saccharolyticum DSM 6643	-4.89332316204012	-1.94590179389642	-6.2125991062787
59996	Gluconacetobacter xylinus E25	-4.89332316204012	-1.94590179389642	-6.2125991062787
60014	Marmoricola sp. URHB0036	-4.89332316204012	-1.94590179389642	-6.2125991062787
60121	Thermus caliditerrae	-4.89332316204012	-1.94590179389642	-6.2125991062787
60325	Intrasporangium oryzae NRRL B-24470	-4.89332316204012	-1.94590179389642	-6.21259077120128
60400	Butyrivibrio sp. MC2021	-4.89332316204012	-1.94590179389642	-6.21260991637578
60434	Ruminococcus sp. FC2018	-4.89332316204012	-1.94590179389642	-6.21260900274393
60445	Lachnospiraceae bacterium YSB2008	-4.89332316204012	-1.94590179389642	-6.2125991062787
60467	Nocardia nova SH22a	-4.89332316204012	-1.94590179389642	-6.21262458170415
60584	Streptacidiphilus oryzae TH49	-4.89332316204012	-1.94590179389642	-6.21263604379662
60631	Oceanobacillus sp. S5	-4.89332316204012	-1.94590179389642	-6.2125991062787
60651	Streptomyces sp. NRRL F-6131	-4.89332316204012	-1.9459223349724	-6.2125991062787
60665	Streptomyces sp. NRRL WC-3626	-4.89332316204012	-1.94590179389642	-6.2125991062787
60669	Microbispora rosea subsp. nonnitritogenes	-4.89332316204012	-1.94590179389642	-6.2125991062787
60784	Jeotgalibacillus sp. D5	-4.89332316204012	-1.94590179389642	-6.2125991062787
60841	Methylomonas denitrificans FJG1	-4.89332316204012	-1.94590179389642	-6.2125991062787
60856	Aeromonas sp. 4287D	-4.89332316204012	-1.94590179389642	-6.21263604379662
60917	Cohnella sp. VKM B-2846	-4.89332316204012	-1.94590179389642	-6.2125991062787
60924	Sphingomonas wittichii	-4.89332316204012	-1.94590179389642	-6.21262458170415
61068	Chromobacterium subtsugae F49	-4.89332316204012	-1.94590179389642	-6.2125991062787
61070	Streptomyces sp. C	-4.89332316204012	-1.94590179389642	-6.21263604379662
61079	Photobacterium halotolerans	-4.89332316204012	-1.94590179389642	-6.21262638836653
61102	Collimonas arenae Cal35	-4.89332316204012	-1.94590179389642	-6.21260900274393
61391	Sagittula stellata E-37	-4.89332316204012	-1.94590179389642	-6.21262458170415
61626	Desulfohalobium retbaense DSM 5692	-4.89332316204012	-1.94590179389642	-6.21262458170415
61650	Heliobacterium modesticaldum Ice1	-4.89332316204012	-1.94590179389642	-6.2125991062787
61688	Providencia rettgeri DSM 1131	-4.89332316204012	-1.9459223349724	-6.2125991062787
61705	Anaerococcus tetradius ATCC 35098	-4.89332316204012	-1.94591732508662	-6.2125991062787
61894	Dickeya dadantii Ech586	-4.89332316204012	-1.94590179389642	-6.2125991062787
61899	Streptomyces viridochromogenes DSM 40736	-4.89332316204012	-1.94590179389642	-6.2125991062787
61928	Brenneria sp. EniD312	-4.89332316204012	-1.94590179389642	-6.21259077120128
61934	Burkholderia pyrrocinia	-4.89332316204012	-1.94590878420739	-6.2125991062787
62084	Oceanithermus profundus DSM 14977	-4.89332316204012	-1.94590179389642	-6.2125991062787
62112	Streptomyces durhamensis	-4.89332316204012	-1.94590179389642	-6.21260991637578
62184	Leucobacter chromiiresistens JG 31	-4.89332316204012	-1.94590179389642	-6.2125991062787
62322	Anaerovibrio lipolyticus 5S	-4.89332316204012	-1.94590179389642	-6.2125991062787
62347	Arthrobacter arilaitensis Re117	-4.89332316204012	-1.94590878420739	-6.2125991062787
62545	Alcanivorax dieselolei B5	-4.89332316204012	-1.94590179389642	-6.2125991062787
56408	Prevotella amnii JCM 14753	-4.93155286229781	-1.94590104402041	-6.21262157440959
61138	Erythrobacter vulgaris	-4.93155286229781	-1.94590179389642	-6.21259077120128
61786	Campylobacter showae RM3277	-4.93677712479164	-4.38153796970311	-6.21262458170415
53996	Pandoraea sp. E26	-4.99669514631254	-1.94592184724867	-6.21260991637578
58302	Megasphaera sp. UPII 135-E	-4.99669514631254	-1.94592184724867	-6.2125991062787
59705	Prevotella aurantiaca JCM 15754	-4.99669514631254	-3.51845197668429	-6.21262458170415
62101	Alloprevotella rava F0323	-4.99669514631254	-4.15628190283278	-6.21261687360739
61954	Shimwellia blattae DSM 4481 = NBRC 105725	-5.03911445310597	-1.94589613125027	-6.2125991062787
48029	Hydrogenophaga sp. PBC	-5.10561324015869	-1.94590878420739	-6.2125991062787
57493	Neisseria meningitidis alpha704	-5.10561324015869	-4.66783623243134	-6.2125991062787
59294	Cronobacter muytjensii ATCC 51329	-5.10561324015869	-1.94590179389642	-6.21259109306015
59454	Propionibacterium sp. oral taxon 192 str. F0372	-5.10561324015869	-1.94590104402041	-6.2125991062787
61121	Comamonas testosteroni JL40	-5.10561324015869	-1.94590179389642	-6.21262458170415
61257	Xanthomonas axonopodis pv. vasculorum	-5.10561324015869	-1.94590179389642	-6.2125991062787
61742	Helicobacter pullorum MIT 98-5489	-5.10561324015869	-1.94590179389642	-6.2125991062787
62637	Leuconostoc sp. C2	-5.10561324015869	-1.94590179389642	-6.2125991062787
57890	Pseudomonas monteilii SB3101	-5.11181959972613	-1.94590365401253	-6.21262458170415
61785	Campylobacter rectus RM3267	-5.11181959972613	-4.42320139875086	-6.21262458170415
57360	Plesiomonas sp. ZOR0011	-5.15296399680629	-1.94590179389642	-6.2125991062787
59756	Campylobacter showae CSUNSWCD	-5.23468627039645	-4.68154957710288	-6.21262458170415
33650	Rhodothermus marinus SG0.5JP17-172	-5.3159550222257	-1.94590179389642	-6.21260991637578
33824	Streptomyces bicolor	-5.3159550222257	-1.94590878420739	-6.2125991062787
34096	Bifidobacterium gallicum DSM 20093 = LMG 11596	-5.3159550222257	-1.94590179389642	-6.21262458170415
43088	Mycobacterium sp. VKM Ac-1816D	-5.3159550222257	-1.94590179389642	-6.2125991062787
44152	Thioalkalivibrio sp. ALJ20	-5.3159550222257	-1.94590179389642	-6.21262458170415
44747	Bacteroides propionicifaciens JCM 14649	-5.3159550222257	-1.94590179389642	-6.21262638836653
53108	Tatumella sp. UCD-D_suzukii	-5.3159550222257	-1.94590179389642	-6.2125991062787
53488	Clostridium tyrobutyricum DIVETGP	-5.3159550222257	-1.94590179389642	-6.21262458170415
55034	Methylococcus capsulatus str. Bath	-5.3159550222257	-1.94590179389642	-6.2125991062787
55187	Burkholderia sp. JPY366	-5.3159550222257	-1.94590179389642	-6.21262458170415
55338	Serratia symbiotica	-5.3159550222257	-1.94590179389642	-6.21262458170415
56419	Clostridium botulinum E3 str. Alaska E43	-5.3159550222257	-1.94590179389642	-6.2125991062787
56726	Streptomyces sp. NRRL B-1322	-5.3159550222257	-1.94590179389642	-6.21262458170415
56771	Lactobacillus coryniformis subsp. coryniformis KCTC 3167	-5.3159550222257	-1.94590179389642	-6.21262458170415
56970	Lachnospiraceae bacterium AC2012	-5.3159550222257	-1.94590179389642	-6.21263604379662
56983	Lactobacillus buchneri ATCC 11577	-5.3159550222257	-1.94590179389642	-6.21262458170415
57394	Lactobacillus fructivorans KCTC 3543	-5.3159550222257	-1.94590179389642	-6.21262458170415
57857	Bacillus pumilus CCMA-560	-5.3159550222257	-1.94590179389642	-6.2125991062787
57942	Streptococcus equi subsp. zooepidemicus ATCC 35246	-5.3159550222257	-1.94590179389642	-6.2125991062787
57999	Aggregatibacter actinomycetemcomitans RhAA1	-5.3159550222257	-3.84110406458065	-6.2125991062787
58056	Paenibacillus sp. UNCCL52	-5.3159550222257	-1.94590179389642	-6.2125991062787
58249	Streptomyces sp. FxanaD5	-5.3159550222257	-1.94590179389642	-6.21259077120128
58286	Wolbachia endosymbiont of Culex pipiens molestus	-5.3159550222257	-1.94590179389642	-6.2125991062787
58388	Prevotella sp. oral taxon 473 str. F0040	-5.3159550222257	-4.83440315983535	-6.21263604379662
58397	Bradyrhizobium japonicum USDA 124	-5.3159550222257	-1.94589613125027	-6.21262458170415
58490	Cronobacter condimenti 1330	-5.3159550222257	-1.94590179389642	-6.21262458170415
58499	Pantoea rwandensis ND04	-5.3159550222257	-1.94590179389642	-6.2125991062787
58532	Actinopolyspora halophila DSM 43834	-5.3159550222257	-1.94590179389642	-6.2125991062787
58611	Thermocrispum agreste DSM 44070	-5.3159550222257	-1.94590179389642	-6.2125991062787
58688	Aliagarivorans taiwanensis DSM 22990	-5.3159550222257	-1.94590179389642	-6.2125991062787
58698	Anaerovorax odorimutans DSM 5092	-5.3159550222257	-1.94590179389642	-6.2125991062787
58788	Deinococcus misasensis DSM 22328	-5.3159550222257	-1.94590179389642	-6.21263604379662
58827	Dyadobacter crusticola DSM 16708	-5.3159550222257	-1.94590179389642	-6.2125991062787
58864	Glaciibacter superstes DSM 21135	-5.3159550222257	-1.94590179389642	-6.2125991062787
58975	Paenibacillus daejeonensis DSM 15491	-5.3159550222257	-1.94590179389642	-6.2125991062787
58976	Paenibacillus fonticola DSM 21315	-5.3159550222257	-1.94590179389642	-6.21262458170415
59047	Sandarakinorhabdus limnophila DSM 17366	-5.3159550222257	-1.94590179389642	-6.2125991062787
59064	Sphingomonas jaspsi DSM 18422	-5.3159550222257	-1.9459223349724	-6.2125991062787
59082	Streptococcus ferus DSM 20646	-5.3159550222257	-1.94590179389642	-6.21260991637578
59090	Streptococcus plurextorum DSM 22810	-5.3159550222257	-1.94590179389642	-6.2125991062787
59257	Phaeospirillum molischianum DSM 120	-5.3159550222257	-1.94590179389642	-6.2125991062787
59288	Prevotella sp. 10(H)	-5.3159550222257	-1.94590179389642	-6.2125991062787
59291	Persephonella sp. KM09-Lau-8	-5.3159550222257	-1.94590179389642	-6.2125991062787
59353	Oscillatoria sp. PCC 10802	-5.3159550222257	-1.94590179389642	-6.2125991062787
59358	Fischerella sp. PCC 9339	-5.3159550222257	-1.94590179389642	-6.21260991637578
59370	Bacillus sp. HYC-10	-5.3159550222257	-1.94590179389642	-6.21262458170415
59443	Bacillus nealsonii AAU1	-5.3159550222257	-1.94590179389642	-6.2125991062787
59460	Pseudomonas syringae BRIP39023	-5.3159550222257	-1.94590179389642	-6.2125991062787
59491	SAR86 cluster bacterium SAR86E	-5.3159550222257	-1.94590179389642	-6.2125991062787
59600	Corynebacterium humireducens NBRC 106098 = DSM 45392	-5.3159550222257	-1.94590179389642	-6.2125991062787
59605	Gordonia sihwensis NBRC 108236	-5.3159550222257	-1.94590179389642	-6.2125991062787
59612	Dickeya sp. DW 0440	-5.3159550222257	-1.94590179389642	-6.21262458170415
59699	Bacteroides paurosaccharolyticus JCM 15092	-5.3159550222257	-1.94590179389642	-6.21262638836653
59718	Lactobacillus hamsteri JCM 6256	-5.3159550222257	-1.94590179389642	-6.2125991062787
59772	Nocardiopsis alkaliphila YIM 80379	-5.3159550222257	-1.94590179389642	-6.21262458170415
59806	Pseudomonas sp. LAMO17WK12:I2	-5.3159550222257	-1.94590104402041	-6.2125991062787
59823	Pseudomonas sp. URMO17WK12:I8	-5.3159550222257	-1.94590179389642	-6.2125991062787
59985	Helicobacter pylori CG-IMSS-2012	-5.3159550222257	-1.94590179389642	-6.2125991062787
60046	Caldicoprobacter oshimai DSM 21659	-5.3159550222257	-1.94590179389642	-6.2125991062787
60057	Streptomyces sp. CNS606	-5.3159550222257	-1.94590179389642	-6.21263604379662
60166	Alistipes sp. ZOR0009	-5.3159550222257	-1.94590179389642	-6.2125991062787
60266	Mesorhizobium sp. URHC0008	-5.3159550222257	-1.94590179389642	-6.21262458170415
60390	Thermotoga caldifontis AZM44c09	-5.3159550222257	-1.94590179389642	-6.2125991062787
60416	Anaerovibrio lipolyticus LB2005	-5.3159550222257	-1.94590179389642	-6.2125991062787
60435	Selenomonas sp. ND2010	-5.3159550222257	-1.94590179389642	-6.2125991062787
60443	Lachnospiraceae bacterium P6B14	-5.3159550222257	-1.94590179389642	-6.2125991062787
60449	Butyrivibrio proteoclasticus P6B7	-5.3159550222257	-1.94590179389642	-6.21262458170415
60506	Mannheimia varigena USDA-ARS-USMARC-1261	-5.3159550222257	-1.94590179389642	-6.2125991062787
60521	Bifidobacterium bohemicum DSM 22767	-5.3159550222257	-1.94590179389642	-6.21262638836653
60602	Candidatus Accumulibacter sp. SK-11	-5.3159550222257	-1.94590179389642	-6.2125991062787
60656	Streptomyces sp. NRRL S-31	-5.3159550222257	-1.94590179389642	-6.2125991062787
60757	Luteibacter sp. 9135	-5.3159550222257	-1.94590179389642	-6.2125991062787
60914	Cedecea neteri ND14a	-5.3159550222257	-1.94590179389642	-6.2125991062787
60938	Paenibacillus stellifer DSM 14472	-5.3159550222257	-1.94590179389642	-6.21262458170415
60945	Corynebacterium variabile	-5.3159550222257	-1.94590878420739	-6.21259077120128
61096	Microbacterium oleivorans	-5.3159550222257	-1.9459223349724	-6.21262458170415
61119	Herbidospora cretacea	-5.3159550222257	-1.94590179389642	-6.2125991062787
61128	Thermoanaerobacterium saccharolyticum	-5.3159550222257	-1.94590179389642	-6.21263604379662
61326	Agrobacterium tumefaciens MEJ076	-5.3159550222257	-1.94590179389642	-6.21262458170415
61334	Streptomyces vietnamensis GIM4.0001	-5.3159550222257	-1.94590179389642	-6.21262458170415
61352	Mastigocoleus testarum BC008	-5.3159550222257	-1.94590179389642	-6.2125991062787
61509	Halomonas caseinilytica WD26	-5.3159550222257	-1.94590179389642	-6.21260991637578
61554	Salinicoccus roseus W12	-5.3159550222257	-1.9459223349724	-6.21262458170415
61567	Streptomyces sp. SPB74	-5.3159550222257	-1.94590179389642	-6.2125991062787
61629	Chitinophaga pinensis DSM 2588	-5.3159550222257	-1.94590179389642	-6.2125991062787
61859	Dickeya dadantii Ech703	-5.3159550222257	-1.94590179389642	-6.21262458170415
61975	Thermincola potens JR	-5.3159550222257	-1.94590179389642	-6.2125991062787
61989	Burkholderia sp. CCGE1003	-5.3159550222257	-1.94590179389642	-6.2125991062787
62133	Oribacterium sp. NK2B42	-5.3159550222257	-1.94590179389642	-6.2125991062787
62147	Desulfurella acetivorans A63	-5.3159550222257	-1.94590179389642	-6.21262458170415
62186	Mucilaginibacter paludis DSM 18603	-5.3159550222257	-1.94590179389642	-6.2125991062787
62243	Streptomyces bingchenggensis BCW-1	-5.3159550222257	-1.94590179389642	-6.21262638836653
62262	Burkholderia sp. RPE64	-5.3159550222257	-1.94590179389642	-6.2125991062787
62269	Haliscomenobacter hydrossis DSM 1100	-5.3159550222257	-1.94590179389642	-6.2125991062787
62382	Burkholderia sp. MR1	-5.3159550222257	-1.94590179389642	-6.2125991062787
62496	Ewingella americana ATCC 33852	-5.3159550222257	-1.94590179389642	-6.2125991062787
62632	Lactobacillus sp. ASF360	-5.3159550222257	-1.94590179389642	-6.2125991062787
58485	Campylobacter showae CC57C	-5.37458385613138	-4.82909831626106	-6.21259077120128
57025	Pseudomonas sp. LAMO17WK12:I4	-5.47741109678466	-1.94592184724867	-6.21262458170415
57562	Thermus scotoductus SA-01	-5.47741109678466	-1.94589613125027	-6.21259077120128
58281	Mobiluncus curtisii subsp. holmesii ATCC 35242	-5.47741109678466	-1.9459284726314	-6.21262458170415
58648	Clostridiales bacterium ph2	-5.47741109678466	-1.94589613125027	-6.21259077120128
53435	Staphylococcus arlettae CVD059	-5.65897858991083	-1.94590878420739	-6.2125991062787
57629	Acinetobacter guillouiae MSP4-18	-5.65897858991083	-1.94590878420739	-6.21262458170415
59556	Acinetobacter sp. NIPH 284	-5.65897858991083	-1.94590878420739	-6.21260991637578
61731	Bacillus cereus R309803	-5.65897858991083	-1.94590179389642	-6.2125991062787
33915	Clostridium cellulovorans 743B (Prj:52819)	-6.05678401322862	-1.94590179389642	-6.2125991062787
43739	Pectobacterium wasabiae CFBP 3304	-6.05678401322862	-1.94590179389642	-6.2125991062787
44734	Enterococcus columbae DSM 7374 = ATCC 51263 [PRJNA206361]	-6.05678401322862	-1.94590179389642	-6.21262458170415
50467	Streptococcus iniae	-6.05678401322862	-1.94590878420739	-6.21263604379662
52119	Ehrlichia chaffeensis str. Heartland	-6.05678401322862	-1.94590179389642	-6.2125991062787
54356	Streptococcus hongkongensis CAIM 1895	-6.05678401322862	-1.9459223349724	-6.2125991062787
54362	Burkholderia thailandensis ATCC 700388	-6.05678401322862	-1.94590179389642	-6.2125991062787
54929	Pantoea stewartii M073a	-6.05678401322862	-1.94590179389642	-6.21260991637578
55060	Paenibacillus mucilaginosus 3016	-6.05678401322862	-1.94590179389642	-6.21262458170415
56041	Oenococcus oeni IOEB_L18_3	-6.05678401322862	-1.94590179389642	-6.21262458170415
57022	Pasteurella multocida 1500E	-6.05678401322862	-1.94593562650108	-6.21262458170415
57096	Clostridium botulinum B str. Eklund 17B	-6.05678401322862	-1.94590179389642	-6.2125991062787
57178	Butyrivibrio sp. AE3006	-6.05678401322862	-1.94590179389642	-6.21262458170415
57305	Cronobacter turicensis z3032	-6.05678401322862	-1.9459223349724	-6.21262458170415
57690	Rhizobium mesoamericanum STM3625	-6.05678401322862	-1.94590179389642	-6.2125991062787
57727	Vibrio mimicus CAIM 1882	-6.05678401322862	-1.94590179389642	-6.21262458170415
57786	Paenibacillus sp. UNC217MF	-6.05678401322862	-1.94590179389642	-6.2125991062787
58033	Bacillus licheniformis ATCC 14580 (Prj:13082)	-6.05678401322862	-1.94590179389642	-6.2125991062787
58428	Oenococcus kitaharae DSM 17330	-6.05678401322862	-1.94590179389642	-6.2125991062787
58455	Sphingobium sp. KK22	-6.05678401322862	-1.94590179389642	-6.2125991062787
58475	Sporolactobacillus inulinus CASD	-6.05678401322862	-1.94590179389642	-6.2125991062787
58705	Arenibacter latericius DSM 15913	-6.05678401322862	-1.94590179389642	-6.21262458170415
58867	Gordonia shandongensis DSM 45094	-6.05678401322862	-1.94590179389642	-6.2125991062787
58958	Nisaea denitrificans DSM 18348	-6.05678401322862	-1.94590179389642	-6.21262458170415
59267	Paenibacillus sp. 1-49	-6.05678401322862	-1.94590179389642	-6.21262458170415
59287	Oxalobacteraceae bacterium AB_14	-6.05678401322862	-1.9459009374821	-6.2125991062787
59330	Marinilabilia salmonicolor JCM 21150	-6.05678401322862	-1.94590179389642	-6.21259077120128
59389	Sinorhizobium fredii USDA 257	-6.05678401322862	-1.94590179389642	-6.2125991062787
59462	Novosphingobium sp. MBES04	-6.05678401322862	-1.94590179389642	-6.2125991062787
59494	Bacillus sp. FJAT-14578	-6.05678401322862	-1.94590179389642	-6.21262458170415
59530	Streptococcus suis 2524	-6.05678401322862	-1.94590179389642	-6.2125991062787
59680	Herbaspirillum huttiense subsp. putei IAM 15032	-6.05678401322862	-1.94592074294606	-6.21262458170415
59741	Mariniradius saccharolyticus AK6	-6.05678401322862	-1.94590179389642	-6.21262458170415
59932	Lachnospira multipara ATCC 19207	-6.05678401322862	-1.94590179389642	-6.21263604379662
60228	Clostridium sp. BL8	-6.05678401322862	-1.94590179389642	-6.2125991062787
60321	Hymenobacter sp. DG25B	-6.05678401322862	-1.94590179389642	-6.2125991062787
60346	Bifidobacterium sp. 7101	-6.05678401322862	-1.94590179389642	-6.2125991062787
60399	Butyrivibrio sp. LB2008	-6.05678401322862	-1.94590179389642	-6.21262458170415
60469	Halomonas sp. TG39a	-6.05678401322862	-1.94590179389642	-6.2125991062787
60881	Desulfovibrio sp. TomC	-6.05678401322862	-1.94590179389642	-6.21259077120128
60969	Streptomyces scabiei	-6.05678401322862	-1.94590179389642	-6.21262458170415
60975	Synechococcus sp. PCC 7336	-6.05678401322862	-1.94590179389642	-6.2125991062787
61214	Rhodopseudomonas palustris BisA53	-6.05678401322862	-1.94590179389642	-6.2125991062787
61240	Pseudomonas stutzeri ATCC 14405 = CCUG 16156	-6.05678401322862	-1.9459223349724	-6.2125991062787
61273	Clostridium drakei	-6.05678401322862	-1.94590179389642	-6.2125991062787
61277	Syntrophomonas wolfei subsp. wolfei str. Goettingen	-6.05678401322862	-1.94590179389642	-6.2125991062787
61327	Streptomyces olindensis	-6.05678401322862	-1.94590179389642	-6.21260900274393
61336	Chryseobacterium taiwanense TPW19	-6.05678401322862	-1.94590179389642	-6.21260991637578
61385	Anaerophaga sp. HS1	-6.05678401322862	-1.94590179389642	-6.2125991062787
61573	Streptomyces griseoflavus Tu4000	-6.05678401322862	-1.94590179389642	-6.2125991062787
61840	Arcobacter nitrofigilis DSM 7299	-6.05678401322862	-1.94590179389642	-6.2125991062787
61855	Lactobacillus coleohominis 101-4-CHN	-6.05678401322862	-1.9459009374821	-6.21262458170415
61953	Sphingomonas sp. Mn802worker	-6.05678401322862	-1.94590179389642	-6.2125991062787
61988	Segniliparus rotundus DSM 44985	-6.05678401322862	-1.94590179389642	-6.21262458170415
61999	Tatumella morbirosei LMG 23360	-6.05678401322862	-1.94590179389642	-6.21262458170415
62016	Syntrophobotulus glycolicus DSM 8271	-6.05678401322862	-1.94590179389642	-6.21262458170415
62069	Planktomarina temperata RCA23	-6.05678401322862	-1.94590179389642	-6.21263604379662
62153	Mahella australiensis 50-1 BON	-6.05678401322862	-1.94590179389642	-6.21262458170415
62159	Streptococcus ratti FA-1 = DSM 20564	-6.05678401322862	-1.94590179389642	-6.21262458170415
62338	Thermoanaerobacterium xylanolyticum LX-11	-6.05678401322862	-1.94590179389642	-6.2125991062787
62499	Staphylococcus simiae CCM 7213	-6.05678401322862	-1.94590179389642	-6.2125991062787
62660	Rhizobium grahamii CCGE 502	-6.05678401322862	-1.94590179389642	-6.2125991062787
