# Supplementary material for: Phylogeny-corrected identification of microbial gene families relevant to human gut colonization
Source: PLoS Comput Biol. 2018 Aug 9;14(8):e1006242. doi: 10.1371/journal.pcbi.1006242 (PMC6084841; doi:10.1371/journal.pcbi.1006242)
Supplement: S2 Table — Pearson’s correlation coefficient r comparing estimates of β1,g for the weighted phylogenetic least squares procedure with the unweighted phylogenetic least squares using Laplace-shrunken estimates of specificity scores were computed across: all tested genes (all), all genes significant in either the weighted or shrunken phylogenetic model (one significant), or all genes significant in both models (both significant). Comparisons were performed for both body site environmental specificity scores (bodysite) and Crohn’s disease (Crohn’s). Additionally, the number of taxa not shrunk back to the prior by Laplace shrinkage for each environmental specificity score are given (non-shrunk). (XLSX) [file pcbi.1006242.s003.xlsx]

## Sheet: Sheet1
		Bacteroidetes		Firmicutes		Proteobacteria		Actinobacteria
intersection	type	effect size correlation	number not shrunk	effect size correlation	number not shrunk	effect size correlation	number not shrunk	effect size correlation	number not shrunk
all	body site	0.516325	122	0.421059	325	0.36515	102	0.509636	99
either	body site	0.509149		0.672906		0.364307		0.404465
both	body site	0.817239		0.678533		0.492018		0.770028
all	Crohn’s	0.211714	26	0.10626	69	-0.352381	7	0.370893	14
either	Crohn’s	0.629812		0.255687		-0.412691		0.115101
both	Crohn’s	0.71355		NA		-0.509401		0.962521
