# Supplementary material for: Phylogeny-corrected identification of microbial gene families relevant to human gut colonization
Source: PLoS Comput Biol. 2018 Aug 9;14(8):e1006242. doi: 10.1371/journal.pcbi.1006242 (PMC6084841; doi:10.1371/journal.pcbi.1006242)
Supplement: S3 Table — The different sets of true positives were defined as: “Bacteroides” (genes in the screen significantly associated with fitness in all four strains), “BthetaDietIndep” (genes present in Bacteroides thetaiotaomicron that had diet-independent fitness effects in the screen), and “BthetaAny” (same, but for diet-dependent as well as -independent effects). The “background sets” were defined as follows: “all tested” (all gene families for which a phylogenetic model was fit), “Bacteroides (core or variable)” (all gene families with at least one representative in Bacteroides genome cluster pangenomes), “Bacteroides (core only)” (gene families that were present in all Bacteroides genome cluster pangenomes), “Bacteroides (variable only)” (gene families present in some but not all Bacteroides genomes clusters), and “Bacteroides thetaiotaomicron only” (only gene families present in Bacteroides thetaiotaomicron). Two false discovery rates for each model were tested (5% and 25%). Fisher tests yielded p-values that were then converted to q-values using the Benjamini-Hochberg approach [89]. (XLSX) [file pcbi.1006242.s004.xlsx]

## Sheet: Supplementary
Gold standard	Background set	FDR	MODEL	p-value	odds ratio	q-value	significant
Bacteroides	All tested	FDR.005	overall	0.00318755	0.179384	0.00765011	TRUE
BthetaDietIndep	All tested	FDR.005	overall	0.285292	0.780522	0.450461	FALSE
BthetaAny	All tested	FDR.005	overall	0.616565	1.06989	0.762136	FALSE
Bacteroides	Bacteroides (core or variable)	FDR.005	overall	2.46443e-12	0.0473111	2.46443e-11	TRUE
BthetaDietIndep	Bacteroides (core or variable)	FDR.005	overall	1.42841e-19	0.2013	2.85682e-18	TRUE
BthetaAny	Bacteroides (core or variable)	FDR.005	overall	1.25342e-26	0.268317	7.52051e-25	TRUE
Bacteroides	Bacteroides (core only)	FDR.005	overall	1	0	1	FALSE
BthetaDietIndep	Bacteroides (core only)	FDR.005	overall	0.361534	0	0.522899	FALSE
BthetaAny	Bacteroides (core only)	FDR.005	overall	0.201444	0	0.335739	FALSE
Bacteroides	Bacteroides (variable only)	FDR.005	overall	0.000719868	0.132295	0.00205676	TRUE
BthetaDietIndep	Bacteroides (variable only)	FDR.005	overall	1.20743e-05	0.391925	4.82974e-05	TRUE
BthetaAny	Bacteroides (variable only)	FDR.005	overall	1.58376e-10	0.412752	1.35751e-09	TRUE
Bacteroides	Bacteroides thetaiotaomicron only	FDR.005	overall	2.9614e-06	0.0936087	1.4807e-05	TRUE
BthetaDietIndep	Bacteroides thetaiotaomicron only	FDR.005	overall	2.70293e-06	0.392736	1.47433e-05	TRUE
BthetaAny	Bacteroides thetaiotaomicron only	FDR.005	overall	4.15297e-06	0.518241	1.91676e-05	TRUE
Bacteroides	All tested	FDR.025	overall	0.0164693	0.374333	0.0340745	TRUE
BthetaDietIndep	All tested	FDR.025	overall	0.736884	1.0526	0.81876	FALSE
BthetaAny	All tested	FDR.025	overall	0.00761341	1.36275	0.0169187	TRUE
Bacteroides	Bacteroides (core or variable)	FDR.025	overall	1.97857e-13	0.095455	2.37429e-12	TRUE
BthetaDietIndep	Bacteroides (core or variable)	FDR.025	overall	3.86959e-19	0.261758	5.80438e-18	TRUE
BthetaAny	Bacteroides (core or variable)	FDR.025	overall	3.18928e-25	0.329103	9.56783e-24	TRUE
Bacteroides	Bacteroides (core only)	FDR.025	overall	1	0.797515	1	FALSE
BthetaDietIndep	Bacteroides (core only)	FDR.025	overall	0.336067	0.473347	0.504101	FALSE
BthetaAny	Bacteroides (core only)	FDR.025	overall	0.530536	0.708288	0.692003	FALSE
Bacteroides	Bacteroides (variable only)	FDR.025	overall	0.000412129	0.180722	0.00145457	TRUE
BthetaDietIndep	Bacteroides (variable only)	FDR.025	overall	0.000618421	0.519253	0.00185526	TRUE
BthetaAny	Bacteroides (variable only)	FDR.025	overall	3.79252e-08	0.500478	2.52835e-07	TRUE
Bacteroides	Bacteroides thetaiotaomicron only	FDR.025	overall	6.04414e-07	0.176571	3.62648e-06	TRUE
BthetaDietIndep	Bacteroides thetaiotaomicron only	FDR.025	overall	8.84487e-06	0.480946	3.79066e-05	TRUE
BthetaAny	Bacteroides thetaiotaomicron only	FDR.025	overall	2.93602e-05	0.603394	0.000110101	TRUE
Bacteroides	All tested	FDR.005	bodysite	0.00358174	4.38754	0.00826556	TRUE
BthetaDietIndep	All tested	FDR.005	bodysite	0.00250637	2.73326	0.00626591	TRUE
BthetaAny	All tested	FDR.005	bodysite	0.000599607	2.46542	0.00185526	TRUE
Bacteroides	Bacteroides (core or variable)	FDR.005	bodysite	0.134409	1.99543	0.244381	FALSE
BthetaDietIndep	Bacteroides (core or variable)	FDR.005	bodysite	0.50454	1.23977	0.67272	FALSE
BthetaAny	Bacteroides (core or variable)	FDR.005	bodysite	0.620687	1.10968	0.762136	FALSE
Bacteroides	Bacteroides (core only)	FDR.005	bodysite	0.00114249	7.02462	0.00298042	TRUE
BthetaDietIndep	Bacteroides (core only)	FDR.005	bodysite	0.100142	2.54882	0.187767	FALSE
BthetaAny	Bacteroides (core only)	FDR.005	bodysite	0.152624	2.14147	0.261641	FALSE
Bacteroides	Bacteroides (variable only)	FDR.005	bodysite	0.62474	0	0.762136	FALSE
BthetaDietIndep	Bacteroides (variable only)	FDR.005	bodysite	0.647815	1.17176	0.762136	FALSE
BthetaAny	Bacteroides (variable only)	FDR.005	bodysite	0.760672	1.09887	0.829824	FALSE
Bacteroides	Bacteroides thetaiotaomicron only	FDR.005	bodysite	0.276819	1.64417	0.448896	FALSE
BthetaDietIndep	Bacteroides thetaiotaomicron only	FDR.005	bodysite	1	1.00268	1	FALSE
BthetaAny	Bacteroides thetaiotaomicron only	FDR.005	bodysite	0.714498	0.873255	0.808866	FALSE
Bacteroides	All tested	FDR.025	bodysite	0.000609464	3.85848	0.00185526	TRUE
BthetaDietIndep	All tested	FDR.025	bodysite	0.000956336	2.34182	0.00260819	TRUE
BthetaAny	All tested	FDR.025	bodysite	2.22243e-08	2.81027	1.66682e-07	TRUE
Bacteroides	Bacteroides (core or variable)	FDR.025	bodysite	0.0888409	1.77923	0.17195	FALSE
BthetaDietIndep	Bacteroides (core or variable)	FDR.025	bodysite	0.713214	1.0776	0.808866	FALSE
BthetaAny	Bacteroides (core or variable)	FDR.025	bodysite	0.141629	1.292	0.249933	FALSE
Bacteroides	Bacteroides (core only)	FDR.025	bodysite	0.0108647	3.46572	0.0232815	TRUE
BthetaDietIndep	Bacteroides (core only)	FDR.025	bodysite	0.642344	1.23516	0.762136	FALSE
BthetaAny	Bacteroides (core only)	FDR.025	bodysite	0.83665	1.12958	0.880684	FALSE
Bacteroides	Bacteroides (variable only)	FDR.025	bodysite	0.451156	1.54779	0.615212	FALSE
BthetaDietIndep	Bacteroides (variable only)	FDR.025	bodysite	0.309377	1.37343	0.475965	FALSE
BthetaAny	Bacteroides (variable only)	FDR.025	bodysite	0.0175548	1.61544	0.0351095	TRUE
Bacteroides	Bacteroides thetaiotaomicron only	FDR.025	bodysite	0.438427	1.34168	0.611759	FALSE
BthetaDietIndep	Bacteroides thetaiotaomicron only	FDR.025	bodysite	0.366029	0.789153	0.522899	FALSE
BthetaAny	Bacteroides thetaiotaomicron only	FDR.025	bodysite	0.791917	0.938945	0.848483	FALSE
