# Supplementary material for: Phylogeny-corrected identification of microbial gene families relevant to human gut colonization
Source: PLoS Comput Biol. 2018 Aug 9;14(8):e1006242. doi: 10.1371/journal.pcbi.1006242 (PMC6084841; doi:10.1371/journal.pcbi.1006242)
Supplement: S4 Table — (CSV) [file pcbi.1006242.s005.csv]

		prevalence.accessions
1	prevalence	ERR260251
2	prevalence	ERR260252
3	prevalence	ERR260253
4	prevalence	ERR260268
5	prevalence	ERR260255
6	prevalence	ERR260256
7	prevalence	ERR260259
8	prevalence	ERR260260
9	prevalence	SRR059424
10	prevalence	SRR059425
11	prevalence	SRR059454
12	prevalence	SRR059412
13	prevalence	SRR059455
14	prevalence	SRR059413
15	prevalence	SRR060371
16	prevalence	SRR060370
17	prevalence	SRR062102
18	prevalence	SRR059852
19	prevalence	SRR059853
20	prevalence	SRR061904
21	prevalence	SRR061903
22	prevalence	SRR062103
23	prevalence	SRR060353
24	prevalence	SRR060443
25	prevalence	SRR060442
26	prevalence	SRR060352
27	prevalence	SRR059855
28	prevalence	SRR059854
29	prevalence	SRR059417
30	prevalence	SRR528300
31	prevalence	SRR528331
32	prevalence	SRR528423
33	prevalence	SRR528037
34	prevalence	SRR059416
35	prevalence	SRR528424
36	prevalence	SRR528183
37	prevalence	SRR528022
38	prevalence	SRR527909
39	prevalence	SRR528089
40	prevalence	SRR527878
41	prevalence	SRR528487
42	prevalence	SRR061168
43	prevalence	SRR528155
44	prevalence	SRR528518
45	prevalence	SRR528353
46	prevalence	SRR061170
47	prevalence	SRR528497
48	prevalence	SRR528211
49	prevalence	SRR527965
50	prevalence	SRR528261
51	prevalence	SRR528162
52	prevalence	SRR527899
53	prevalence	SRR528110
54	prevalence	SRR528463
55	prevalence	SRR528236
56	prevalence	SRR528020
57	prevalence	SRR527930
58	prevalence	SRR528372
59	prevalence	SRR1564310
60	prevalence	SRR061932
61	prevalence	SRR059420
62	prevalence	SRR059421
63	prevalence	SRR061931
64	prevalence	SRR063921
65	prevalence	SRR063915
66	prevalence	SRR528386
67	prevalence	SRR527905
68	prevalence	SRR527972
69	prevalence	SRR528035
70	prevalence	SRR528515
71	prevalence	SRR528026
72	prevalence	SRR528265
73	prevalence	SRR060411
74	prevalence	SRR528306
75	prevalence	SRR528233
76	prevalence	SRR528482
77	prevalence	SRR528358
78	prevalence	SRR060410
79	prevalence	SRR528148
80	prevalence	SRR060368
81	prevalence	SRR528178
82	prevalence	SRR060369
83	prevalence	SRR059423
84	prevalence	SRR059422
85	prevalence	SRR1565880
86	prevalence	SRR1564240
87	prevalence	SRR1569230
88	prevalence	SRR1569402
89	prevalence	SRR1569267
90	prevalence	SRR1564179
91	prevalence	SRR1564188
92	prevalence	SRR1571197
93	prevalence	SRR1569232
94	prevalence	SRR1571661
95	prevalence	SRR1564215
96	prevalence	SRR1569932
97	prevalence	SRR062428
98	prevalence	SRR1568867
99	prevalence	SRR1571191
100	prevalence	SRR1569004
101	prevalence	SRR1569992
102	prevalence	SRR1568908
103	prevalence	SRR062426
104	prevalence	SRR1568933
105	prevalence	SRR1564228
106	prevalence	SRR1569408
107	prevalence	SRR346668
108	prevalence	SRR1569327
109	prevalence	SRR1568863
110	prevalence	SRR1570123
111	prevalence	SRR346703
112	prevalence	SRR1568984
113	prevalence	SRR549749
114	prevalence	SRR541031
115	prevalence	SRR1569915
116	prevalence	SRR545424
117	prevalence	SRR549739
118	prevalence	SRR541020
119	prevalence	SRR541093
120	prevalence	SRR541005
121	prevalence	SRR061153
122	prevalence	SRR537726
123	prevalence	SRR533831
124	prevalence	SRR541040
125	prevalence	SRR541103
126	prevalence	SRR539728
127	prevalence	SRR1569403
128	prevalence	SRR545439
129	prevalence	SRR538214
130	prevalence	SRR545410
131	prevalence	SRR539725
132	prevalence	SRR061173
133	prevalence	SRR539853
134	prevalence	SRR537671
135	prevalence	SRR1571144
136	prevalence	SRR533943
137	prevalence	SRR541022
138	prevalence	SRR538227
139	prevalence	SRR532180
140	prevalence	SRR533837
141	prevalence	SRR1568952
142	prevalence	SRR532157
143	prevalence	SRR1571119
144	prevalence	SRR1568963
145	prevalence	SRR538169
146	prevalence	SRR541085
147	prevalence	SRR532371
148	prevalence	SRR1569957
149	prevalence	SRR541041
150	prevalence	SRR539860
151	prevalence	SRR533840
152	prevalence	SRR545425
153	prevalence	SRR541118
154	prevalence	SRR1564178
155	prevalence	SRR1570115
156	prevalence	SRR533940
157	prevalence	SRR532390
158	prevalence	SRR533939
159	prevalence	SRR545430
160	prevalence	SRR541109
161	prevalence	SRR1568927
162	prevalence	SRR1564207
163	prevalence	SRR533844
164	prevalence	SRR1569314
165	prevalence	SRR528403
166	prevalence	SRR528061
167	prevalence	SRR527890
168	prevalence	SRR528165
169	prevalence	SRR059506
170	prevalence	SRR059507
171	prevalence	SRR528522
172	prevalence	SRR527940
173	prevalence	SRR528092
174	prevalence	SRR059504
175	prevalence	SRR528280
176	prevalence	SRR528342
177	prevalence	SRR059505
178	prevalence	SRR528225
179	prevalence	SRR528315
180	prevalence	SRR528018
181	prevalence	SRR528433
182	prevalence	SRR059813
183	prevalence	SRR1569377
184	prevalence	SRR1565851
185	prevalence	SRR1569990
186	prevalence	SRR1569293
187	prevalence	SRR1568843
188	prevalence	SRR1564252
189	prevalence	SRR1571076
190	prevalence	SRR1568851
191	prevalence	SRR1564225
192	prevalence	SRR1571126
193	prevalence	SRR1571135
194	prevalence	SRR060000
195	prevalence	SRR059812
196	prevalence	SRR1571685
197	prevalence	SRR059985
198	prevalence	SRR059984
199	prevalence	SRR1569931
200	prevalence	SRR060001
201	prevalence	SRR061166
202	prevalence	SRR061164
203	prevalence	SRR059460
204	prevalence	SRR059461
205	prevalence	SRR060363
206	prevalence	SRR060362
207	prevalence	SRR060374
208	prevalence	SRR060375
209	prevalence	SRR059911
210	prevalence	SRR059897
211	prevalence	SRR059896
212	prevalence	SRR059910
213	prevalence	SRR528054
214	prevalence	SRR528175
215	prevalence	SRR527935
216	prevalence	SRR528230
217	prevalence	SRR528492
218	prevalence	SRR642021
219	prevalence	SRR528263
220	prevalence	SRR528439
221	prevalence	SRR642022
222	prevalence	SRR528024
223	prevalence	SRR528385
224	prevalence	SRR528108
225	prevalence	SRR528363
226	prevalence	SRR527906
227	prevalence	SRR527968
228	prevalence	SRR059331
229	prevalence	SRR059372
230	prevalence	SRR059373
231	prevalence	SRR059330
232	prevalence	SRR1564437
233	prevalence	SRR061691
234	prevalence	SRR059829
235	prevalence	SRR061689
236	prevalence	SRR1565856
237	prevalence	SRR1564432
238	prevalence	SRR059828
239	prevalence	SRR061690
240	prevalence	SRR060364
241	prevalence	SRR059891
242	prevalence	SRR059890
243	prevalence	SRR060365
244	prevalence	SRR059338
245	prevalence	SRR059343
246	prevalence	SRR059339
247	prevalence	SRR059342
248	prevalence	SRR061919
249	prevalence	SRR061929
250	prevalence	SRR061930
251	prevalence	SRR061920
252	prevalence	SRR059885
253	prevalence	SRR1564316
254	prevalence	SRR059884
255	prevalence	SRR061144
256	prevalence	SRR1564241
257	prevalence	SRR1564438
258	prevalence	SRR061145
259	prevalence	SRR537828
260	prevalence	SRR060138
261	prevalence	SRR061933
262	prevalence	SRR537797
263	prevalence	SRR549436
264	prevalence	SRR549630
265	prevalence	SRR549612
266	prevalence	SRR1565863
267	prevalence	SRR540706
268	prevalence	SRR060137
269	prevalence	SRR537774
270	prevalence	SRR1565850
271	prevalence	SRR532549
272	prevalence	SRR538093
273	prevalence	SRR061934
274	prevalence	SRR534439
275	prevalence	SRR059990
276	prevalence	SRR531495
277	prevalence	SRR540952
278	prevalence	SRR545286
279	prevalence	SRR549628
280	prevalence	SRR533313
281	prevalence	SRR059991
282	prevalence	SRR545274
283	prevalence	SRR540924
284	prevalence	SRR540925
285	prevalence	SRR1565857
286	prevalence	SRR539573
287	prevalence	SRR549619
288	prevalence	SRR549635
289	prevalence	SRR1571067
290	prevalence	SRR537787
291	prevalence	SRR060026
292	prevalence	SRR1564313
293	prevalence	SRR539575
294	prevalence	SRR1569941
295	prevalence	SRR540944
296	prevalence	SRR531494
297	prevalence	SRR531671
298	prevalence	SRR533737
299	prevalence	SRR540683
300	prevalence	SRR545261
301	prevalence	SRR532765
302	prevalence	SRR545295
303	prevalence	SRR533301
304	prevalence	SRR1565827
305	prevalence	SRR533312
306	prevalence	SRR060025
307	prevalence	SRR533901
308	prevalence	SRR533741
309	prevalence	SRR540693
310	prevalence	SRR1570027
311	prevalence	SRR531490
312	prevalence	SRR540954
313	prevalence	SRR1569989
314	prevalence	SRR549613
315	prevalence	SRR1571584
316	prevalence	SRR533749
317	prevalence	SRR545276
318	prevalence	SRR533302
319	prevalence	SRR1570017
320	prevalence	SRR539595
321	prevalence	SRR539597
322	prevalence	SRR531256
323	prevalence	SRR533744
324	prevalence	SRR540943
325	prevalence	SRR549618
326	prevalence	SRR532551
327	prevalence	SRR533755
328	prevalence	SRR549480
329	prevalence	SRR549471
330	prevalence	SRR539590
331	prevalence	SRR549440
332	prevalence	SRR549608
333	prevalence	SRR532332
334	prevalence	SRR549472
335	prevalence	SRR533292
336	prevalence	SRR545264
337	prevalence	SRR533297
338	prevalence	SRR532552
339	prevalence	SRR532531
340	prevalence	SRR532541
341	prevalence	SRR540707
342	prevalence	SRR540942
343	prevalence	SRR540940
344	prevalence	SRR533742
345	prevalence	SRR534574
346	prevalence	SRR538232
347	prevalence	SRR534571
348	prevalence	SRR533300
349	prevalence	SRR532349
350	prevalence	SRR540929
351	prevalence	SRR1564335
352	prevalence	SRR533739
353	prevalence	SRR533736
354	prevalence	SRR545260
355	prevalence	SRR1571613
356	prevalence	SRR060359
357	prevalence	SRR060358
358	prevalence	SRR059915
359	prevalence	SRR059914
360	prevalence	SRR059346
361	prevalence	SRR059347
362	prevalence	SRR061973
363	prevalence	SRR060356
364	prevalence	SRR061974
365	prevalence	SRR060357
366	prevalence	SRR528298
367	prevalence	SRR528447
368	prevalence	SRR528505
369	prevalence	SRR528182
370	prevalence	SRR1565919
371	prevalence	SRR528118
372	prevalence	SRR527876
373	prevalence	SRR528258
374	prevalence	SRR059395
375	prevalence	SRR528204
376	prevalence	SRR527901
377	prevalence	SRR528488
378	prevalence	SRR1564256
379	prevalence	SRR528374
380	prevalence	SRR1568907
381	prevalence	SRR528392
382	prevalence	SRR528281
383	prevalence	SRR528251
384	prevalence	SRR527964
385	prevalence	SRR527927
386	prevalence	SRR527988
387	prevalence	SRR1568936
388	prevalence	SRR1568842
389	prevalence	SRR528058
390	prevalence	SRR528113
391	prevalence	SRR1565895
392	prevalence	SRR1565909
393	prevalence	SRR1568876
394	prevalence	SRR528408
395	prevalence	SRR1568877
396	prevalence	SRR528045
397	prevalence	SRR1565854
398	prevalence	SRR528153
399	prevalence	SRR528454
400	prevalence	SRR527931
401	prevalence	SRR1569280
402	prevalence	SRR528077
403	prevalence	SRR059394
404	prevalence	SRR528228
405	prevalence	SRR1570050
406	prevalence	SRR1565848
407	prevalence	SRR059917
408	prevalence	SRR059916
409	prevalence	SRR528208
410	prevalence	SRR528244
411	prevalence	SRR527989
412	prevalence	SRR528377
413	prevalence	SRR527923
414	prevalence	SRR528502
415	prevalence	SRR528379
416	prevalence	SRR528074
417	prevalence	SRR528512
418	prevalence	SRR528169
419	prevalence	SRR528326
420	prevalence	SRR527871
421	prevalence	SRR059378
422	prevalence	SRR528041
423	prevalence	SRR528082
424	prevalence	SRR528199
425	prevalence	SRR528325
426	prevalence	SRR528451
427	prevalence	SRR528049
428	prevalence	SRR528414
429	prevalence	SRR528293
430	prevalence	SRR528411
431	prevalence	SRR528198
432	prevalence	SRR527922
433	prevalence	SRR527874
434	prevalence	SRR528254
435	prevalence	SRR059379
436	prevalence	SRR528013
437	prevalence	SRR528485
438	prevalence	SRR528520
439	prevalence	SRR528206
440	prevalence	SRR528010
441	prevalence	SRR528067
442	prevalence	SRR528185
443	prevalence	SRR528154
444	prevalence	SRR527911
445	prevalence	SRR528187
446	prevalence	SRR528301
447	prevalence	SRR062011
448	prevalence	SRR528351
449	prevalence	SRR528321
450	prevalence	SRR528021
451	prevalence	SRR527966
452	prevalence	SRR528134
453	prevalence	SRR528099
454	prevalence	SRR528259
455	prevalence	SRR528393
456	prevalence	SRR528397
457	prevalence	SRR062012
458	prevalence	SRR528112
459	prevalence	SRR527980
460	prevalence	SRR528349
461	prevalence	SRR527897
462	prevalence	SRR528529
463	prevalence	SRR528473
464	prevalence	SRR528449
465	prevalence	SRR059350
466	prevalence	SRR059351
467	prevalence	SRR1564430
468	prevalence	SRR059831
469	prevalence	SRR528330
470	prevalence	SRR528006
471	prevalence	SRR528476
472	prevalence	SRR528338
473	prevalence	SRR528132
474	prevalence	SRR528163
475	prevalence	SRR528267
476	prevalence	SRR528090
477	prevalence	SRR527951
478	prevalence	SRR528425
479	prevalence	SRR059830
480	prevalence	SRR528000
481	prevalence	SRR527978
482	prevalence	SRR528141
483	prevalence	SRR527889
484	prevalence	SRR527908
485	prevalence	SRR528498
486	prevalence	SRR528036
487	prevalence	SRR528462
488	prevalence	SRR528284
489	prevalence	SRR528416
490	prevalence	SRR528257
491	prevalence	SRR1565469
492	prevalence	SRR528534
493	prevalence	SRR528105
494	prevalence	SRR528314
495	prevalence	SRR528197
496	prevalence	SRR527938
497	prevalence	SRR528445
498	prevalence	SRR528069
499	prevalence	SRR527979
500	prevalence	SRR528205
501	prevalence	SRR528474
502	prevalence	SRR528350
503	prevalence	SRR528332
504	prevalence	SRR059887
505	prevalence	SRR528319
506	prevalence	SRR527892
507	prevalence	SRR528098
508	prevalence	SRR528527
509	prevalence	SRR527953
510	prevalence	SRR528050
511	prevalence	SRR059886
512	prevalence	SRR528116
513	prevalence	SRR527941
514	prevalence	SRR528005
515	prevalence	SRR527895
516	prevalence	SRR528012
517	prevalence	SRR528164
518	prevalence	SRR1564344
519	prevalence	SRR528186
520	prevalence	SRR528270
521	prevalence	SRR528068
522	prevalence	SRR528399
523	prevalence	SRR528218
524	prevalence	SRR528391
525	prevalence	SRR528136
526	prevalence	SRR528427
527	prevalence	SRR527982
528	prevalence	SRR528297
529	prevalence	SRR528066
530	prevalence	SRR528467
531	prevalence	SRR528344
532	prevalence	SRR527928
533	prevalence	SRR059352
534	prevalence	SRR528189
535	prevalence	SRR059353
536	prevalence	SRR528396
537	prevalence	SRR528471
538	prevalence	SRR528401
539	prevalence	SRR528278
540	prevalence	SRR528221
541	prevalence	SRR528317
542	prevalence	SRR528524
543	prevalence	SRR527985
544	prevalence	SRR528133
545	prevalence	SRR528431
546	prevalence	SRR528094
547	prevalence	SRR528140
548	prevalence	SRR528100
549	prevalence	SRR528274
550	prevalence	SRR528016
551	prevalence	SRR527947
552	prevalence	SRR528192
553	prevalence	SRR527898
554	prevalence	SRR528053
555	prevalence	SRR528143
556	prevalence	SRR528478
557	prevalence	SRR528231
558	prevalence	SRR528262
559	prevalence	SRR528532
560	prevalence	SRR528008
561	prevalence	SRR527917
562	prevalence	SRR1564429
563	prevalence	SRR528361
564	prevalence	SRR527976
565	prevalence	SRR528435
566	prevalence	SRR528405
567	prevalence	SRR528103
568	prevalence	SRR528440
569	prevalence	SRR527969
570	prevalence	SRR528176
571	prevalence	SRR059354
572	prevalence	SRR528109
573	prevalence	SRR527934
574	prevalence	SRR528384
575	prevalence	SRR528493
576	prevalence	SRR528195
577	prevalence	SRR527907
578	prevalence	SRR059355
579	prevalence	SRR528312
580	prevalence	SRR528340
581	prevalence	SRR528023
582	prevalence	SRR528271
583	prevalence	SRR059357
584	prevalence	SRR1564357
585	prevalence	SRR059356
586	prevalence	SRR514200
587	prevalence	ERR260263
588	prevalence	ERR260264
589	prevalence	ERR260265
590	prevalence	ERR260266
591	prevalence	ERR260267
592	prevalence	ERR260230
593	prevalence	ERR260231
594	prevalence	ERR260234
595	prevalence	SRR628279
596	prevalence	ERR260242
597	prevalence	ERR260243
598	prevalence	SRR514206
599	prevalence	ERR260246
600	prevalence	ERR688507
601	prevalence	ERR688360
602	prevalence	ERR688362
603	prevalence	ERR688509
604	prevalence	ERR688369
605	prevalence	ERR688516
606	prevalence	ERR688371
607	prevalence	ERR688518
608	prevalence	ERR688373
609	prevalence	ERR688520
610	prevalence	ERR688523
611	prevalence	ERR688376
612	prevalence	ERR688528
613	prevalence	ERR688381
614	prevalence	ERR688383
615	prevalence	ERR688530
616	prevalence	ERR688386
617	prevalence	ERR688533
618	prevalence	ERR688543
619	prevalence	ERR688396
620	prevalence	ERR688397
621	prevalence	ERR688544
622	prevalence	ERR688550
623	prevalence	ERR688403
624	prevalence	ERR688404
625	prevalence	ERR688551
626	prevalence	ERR688407
627	prevalence	ERR688554
628	prevalence	ERR688410
629	prevalence	ERR688557
630	prevalence	ERR688416
631	prevalence	ERR688563
632	prevalence	SRR061187
633	prevalence	SRR346670
634	prevalence	SRR514324
635	prevalence	SRR061219
636	prevalence	ERR260147
637	prevalence	SRR514268
638	prevalence	SRR513371
639	prevalence	SRR060039
640	prevalence	SRR060035
641	prevalence	SRR514233
642	prevalence	ERR260153
643	prevalence	SRR061572
644	prevalence	SRR061583
645	prevalence	ERR260170
646	prevalence	ERR260171
647	prevalence	ERR260180
648	prevalence	SRR513158
649	prevalence	SRR061151
650	prevalence	SRR061158
651	prevalence	SRR513378
652	prevalence	ERR260193
653	prevalence	ERR688443
654	prevalence	ERR688590
655	prevalence	ERR688444
656	prevalence	ERR688591
657	prevalence	ERR688446
658	prevalence	ERR688593
659	prevalence	ERR688447
660	prevalence	ERR688594
661	prevalence	ERR688451
662	prevalence	ERR688598
663	prevalence	ERR688603
664	prevalence	ERR688456
665	prevalence	ERR688459
666	prevalence	ERR688606
667	prevalence	ERR688608
668	prevalence	ERR688461
669	prevalence	ERR688463
670	prevalence	ERR688610
671	prevalence	ERR688614
672	prevalence	ERR688467
673	prevalence	ERR688470
674	prevalence	ERR688617
675	prevalence	ERR688619
676	prevalence	ERR688472
677	prevalence	ERR688475
678	prevalence	ERR688622
679	prevalence	ERR688624
680	prevalence	ERR688477
681	prevalence	ERR688646
682	prevalence	ERR688499
683	prevalence	ERR710427
684	prevalence	ERR710418
685	prevalence	ERR710419
686	prevalence	ERR710428
687	prevalence	ERR710429
688	prevalence	ERR710420
689	prevalence	ERR710423
690	prevalence	ERR710432
691	prevalence	SRR514220
692	prevalence	SRR061555
693	prevalence	SRR513175
694	prevalence	SRR061556
695	prevalence	ERR260205
696	prevalence	ERR260209
697	prevalence	SRR060152
698	prevalence	SRR527869
699	prevalence	SRR528048
700	prevalence	SRR527975
701	prevalence	SRR060044
702	prevalence	SRR528123
703	prevalence	SRR528246
704	prevalence	SRR528081
705	prevalence	SRR528458
706	prevalence	SRR528200
707	prevalence	SRR528510
708	prevalence	SRR527920
709	prevalence	SRR528291
710	prevalence	SRR528381
711	prevalence	SRR528415
712	prevalence	ERR260215
713	prevalence	ERR260216
714	prevalence	ERR260217
715	prevalence	ERR260218
716	prevalence	ERR260221
717	prevalence	ERR260223
718	prevalence	SRR513375
719	prevalence	SRR061581
720	prevalence	SRR514265
721	prevalence	SRR061586
722	prevalence	SRR514185
723	prevalence	SRR527942
724	prevalence	SRR528250
725	prevalence	SRR528194
726	prevalence	SRR528525
727	prevalence	SRR528014
728	prevalence	SRR066418
729	prevalence	SRR528343
730	prevalence	SRR528432
731	prevalence	SRR528062
732	prevalence	SRR527987
733	prevalence	SRR528096
734	prevalence	SRR528318
735	prevalence	SRR528466
736	prevalence	SRR066421
737	prevalence	SRR528138
738	prevalence	SRR061284
739	prevalence	SRR514242
740	prevalence	SRR061280
741	prevalence	SRR061574
742	prevalence	SRR513442
743	prevalence	SRR061570
744	prevalence	SRR512084
745	prevalence	SRR061195
746	prevalence	SRR061185
747	prevalence	SRR061486
748	prevalence	SRR062423
749	prevalence	SRR062395
750	prevalence	SRR061484
751	prevalence	SRR062386
752	prevalence	SRR346712
753	prevalence	SRR062388
754	prevalence	SRR520266
755	prevalence	SRR062321
756	prevalence	SRR061138
757	prevalence	SRR061136
758	prevalence	SRR062320
759	prevalence	SRR061190
760	prevalence	SRR346689
761	prevalence	SRR061143
762	prevalence	SRR061188
763	prevalence	SRR061147
764	prevalence	SRR513153
765	prevalence	SRR063471
766	prevalence	SRR063469
767	prevalence	SRR063470
768	prevalence	SRR063468
769	prevalence	SRR061229
770	prevalence	SRR061199
771	prevalence	SRR061181
772	prevalence	SRR061226
773	prevalence	SRR061443
774	prevalence	SRR061368
775	prevalence	SRR061442
776	prevalence	SRR061326
777	prevalence	SRR061182
778	prevalence	SRR061204
779	prevalence	SRR062466
780	prevalence	SRR062467
781	prevalence	SRR628277
782	prevalence	SRR514212
783	prevalence	SRR061140
784	prevalence	SRR062322
785	prevalence	SRR061135
786	prevalence	SRR061044
787	prevalence	SRR061497
788	prevalence	SRR061496
789	prevalence	SRR062417
790	prevalence	SRR061254
791	prevalence	SRR061235
792	prevalence	SRR062418
793	prevalence	SRR346686
794	prevalence	SRR061156
795	prevalence	SRR061152
796	prevalence	SRR061149
797	prevalence	SRR061167
798	prevalence	SRR041662
799	prevalence	SRR061120
800	prevalence	SRR061125
801	prevalence	SRR061123
802	prevalence	SRR061124
803	prevalence	SRR041659
804	prevalence	SRR042183
805	prevalence	SRR041661
806	prevalence	SRR061119
807	prevalence	SRR061133
808	prevalence	SRR061126
809	prevalence	SRR061122
810	prevalence	SRR061121
811	prevalence	SRR042182
812	prevalence	SRR061131
813	prevalence	SRR041660
814	prevalence	SRR041658
815	prevalence	SRR061132
816	prevalence	SRR061127
817	prevalence	SRR042491
818	prevalence	SRR061334
819	prevalence	SRR062382
820	prevalence	SRR061331
821	prevalence	SRR062348
822	prevalence	SRR062376
823	prevalence	SRR062427
824	prevalence	SRR061183
825	prevalence	SRR061432
826	prevalence	SRR061438
827	prevalence	SRR061208
828	prevalence	SRR061222
829	prevalence	SRR061231
830	prevalence	SRR513163
831	prevalence	SRR041654
832	prevalence	SRR061116
833	prevalence	SRR061117
834	prevalence	SRR061118
835	prevalence	SRR042027
836	prevalence	SRR061112
837	prevalence	SRR041657
838	prevalence	SRR042184
839	prevalence	SRR061129
840	prevalence	SRR038746
841	prevalence	SRR061134
842	prevalence	SRR061114
843	prevalence	SRR061115
844	prevalence	SRR061130
845	prevalence	SRR041656
846	prevalence	SRR061111
847	prevalence	SRR041655
848	prevalence	SRR061113
849	prevalence	SRR061128
850	prevalence	SRR042181
851	prevalence	SRR062530
852	prevalence	SRR061236
853	prevalence	SRR062524
854	prevalence	SRR061255
855	prevalence	SRR513166
856	prevalence	SRR514230
857	prevalence	SRR061197
858	prevalence	SRR061212
859	prevalence	SRR346666
860	prevalence	SRR061184
861	prevalence	SRR061191
862	prevalence	SRR513441
863	prevalence	SRR061234
864	prevalence	SRR061218
865	prevalence	SRR061209
866	prevalence	SRR061205
867	prevalence	SRR061198
868	prevalence	SRR514187
869	prevalence	SRR061200
870	prevalence	SRR514195
871	prevalence	SRR513830
872	prevalence	SRR061172
873	prevalence	SRR061169
874	prevalence	SRR353617
875	prevalence	SRR346679
876	prevalence	SRR062538
877	prevalence	SRR514839
878	prevalence	SRR062539
879	prevalence	SRR061494
880	prevalence	SRR061495
881	prevalence	SRR061505
882	prevalence	SRR061503
883	prevalence	SRR063523
884	prevalence	SRR063513
885	prevalence	SRR346711
886	prevalence	SRR062460
887	prevalence	SRR062404
888	prevalence	SRR346656
889	prevalence	SRR346691
890	prevalence	SRR514269
891	prevalence	SRR061508
892	prevalence	SRR061510
893	prevalence	SRR061150
894	prevalence	SRR513789
895	prevalence	SRR061154
896	prevalence	SRR061157
897	prevalence	SRR346710
898	prevalence	SRR061161
899	prevalence	SRR062341
900	prevalence	SRR063483
901	prevalence	SRR514179
902	prevalence	SRR063484
903	prevalence	SRR062390
904	prevalence	SRR514256
905	prevalence	SRR061569
906	prevalence	SRR063504
907	prevalence	SRR063503
908	prevalence	SRR061568
909	prevalence	SRR514305
910	prevalence	SRR062355
911	prevalence	SRR628266
912	prevalence	SRR062350
913	prevalence	SRR513443
914	prevalence	SRR513827
915	prevalence	SRR511923
916	prevalence	SRR513826
917	prevalence	SRR514193
918	prevalence	SRR512794
919	prevalence	SRR061230
920	prevalence	SRR514214
921	prevalence	SRR061256
922	prevalence	SRR511293
923	prevalence	SRR514182
924	prevalence	SRR513170
925	prevalence	SRR061456
926	prevalence	SRR061459
927	prevalence	SRR063502
928	prevalence	SRR063505
929	prevalence	SRR061215
930	prevalence	SRR061220
931	prevalence	SRR512768
932	prevalence	ERR260225
933	prevalence	SRR528507
934	prevalence	SRR527984
935	prevalence	SRR527945
936	prevalence	SRR528064
937	prevalence	SRR528279
938	prevalence	SRR528402
939	prevalence	SRR528429
940	prevalence	SRR527891
941	prevalence	SRR528191
942	prevalence	SRR060021
943	prevalence	SRR060003
944	prevalence	SRR528017
945	prevalence	SRR528346
946	prevalence	SRR528223
947	prevalence	SRR528093
948	prevalence	SRR061165
949	prevalence	SRR061174
950	prevalence	SRR628278
951	prevalence	SRR514196
952	prevalence	SRR513174
953	prevalence	SRR061343
954	prevalence	SRR061330
955	prevalence	SRR511749
956	prevalence	SRR514208
957	prevalence	ERR260226
958	prevalence	ERR260227
959	prevalence	SRR413563
960	prevalence	SRR413579
961	prevalence	SRR413582
962	prevalence	SRR413587
963	prevalence	SRR413598
964	prevalence	SRR413599
965	prevalence	SRR413603
966	prevalence	SRR413605
967	prevalence	SRR413639
968	prevalence	SRR413645
969	prevalence	SRR413664
970	prevalence	SRR413556
971	prevalence	SRR413560
972	prevalence	SRR413566
973	prevalence	SRR413577
974	prevalence	SRR413619
975	prevalence	SRR413622
976	prevalence	SRR413653
977	prevalence	SRR413660
978	prevalence	SRR413661
979	prevalence	SRR413768
980	prevalence	SRR413557
981	prevalence	SRR413558
982	prevalence	SRR413559
983	prevalence	SRR413561
984	prevalence	SRR413562
985	prevalence	SRR413564
986	prevalence	SRR413565
987	prevalence	SRR413578
988	prevalence	SRR413583
989	prevalence	SRR413584
990	prevalence	SRR413585
991	prevalence	SRR413586
992	prevalence	SRR413588
993	prevalence	SRR413592
994	prevalence	SRR413593
995	prevalence	SRR413596
996	prevalence	SRR413601
997	prevalence	SRR413606
998	prevalence	SRR413608
999	prevalence	SRR413610
1000	prevalence	SRR413612
1001	prevalence	SRR413613
1002	prevalence	SRR413614
1003	prevalence	SRR413618
1004	prevalence	SRR413624
1005	prevalence	SRR413627
1006	prevalence	SRR413629
1007	prevalence	SRR413630
1008	prevalence	SRR413635
1009	prevalence	SRR413636
1010	prevalence	SRR413638
1011	prevalence	SRR413640
1012	prevalence	SRR413641
1013	prevalence	SRR413643
1014	prevalence	SRR413644
1015	prevalence	SRR413646
1016	prevalence	SRR413647
1017	prevalence	SRR413648
1018	prevalence	SRR413650
1019	prevalence	SRR413652
1020	prevalence	SRR413654
1021	prevalence	SRR413656
1022	prevalence	SRR413658
1023	prevalence	SRR413659
1024	prevalence	SRR413663
1025	prevalence	SRR413665
1026	prevalence	SRR413666
1027	prevalence	SRR413688
1028	prevalence	SRR413758
1029	prevalence	SRR413575
1030	prevalence	SRR413576
1031	prevalence	SRR413580
1032	prevalence	SRR413581
1033	prevalence	SRR413589
1034	prevalence	SRR413594
1035	prevalence	SRR413595
1036	prevalence	SRR413597
1037	prevalence	SRR413600
1038	prevalence	SRR413602
1039	prevalence	SRR413604
1040	prevalence	SRR413607
1041	prevalence	SRR413611
1042	prevalence	SRR413616
1043	prevalence	SRR413620
1044	prevalence	SRR413621
1045	prevalence	SRR413623
1046	prevalence	SRR413625
1047	prevalence	SRR413628
1048	prevalence	SRR413637
1049	prevalence	SRR413642
1050	prevalence	SRR413651
1051	prevalence	SRR413655
1052	prevalence	ERR414537
1053	prevalence	ERR414256
1054	prevalence	ERR414284
1055	prevalence	ERR414565
1056	prevalence	ERR414289
1057	prevalence	ERR414570
1058	prevalence	SRR413615
1059	prevalence	SRR413626
1060	prevalence	SRR341616
1061	prevalence	SRR341617
1062	prevalence	ERR504986
1063	prevalence	SRR341618
1064	prevalence	SRR341619
1065	prevalence	SRR341620
1066	prevalence	SRR341690
1067	prevalence	ERR504987
1068	prevalence	SRR341621
1069	prevalence	SRR341622
1070	prevalence	SRR341623
1071	prevalence	SRR341691
1072	prevalence	SRR341692
1073	prevalence	SRR341624
1074	prevalence	SRR341693
1075	prevalence	SRR341625
1076	prevalence	SRR341694
1077	prevalence	SRR341626
1078	prevalence	SRR341695
1079	prevalence	SRR341627
1080	prevalence	SRR341696
1081	prevalence	SRR341697
1082	prevalence	SRR341628
1083	prevalence	ERR504982
1084	prevalence	SRR341629
1085	prevalence	ERR504976
1086	prevalence	SRR341698
1087	prevalence	SRR341630
1088	prevalence	SRR341631
1089	prevalence	SRR341632
1090	prevalence	SRR341699
1091	prevalence	SRR341700
1092	prevalence	SRR341633
1093	prevalence	SRR341701
1094	prevalence	ERR504988
1095	prevalence	SRR341634
1096	prevalence	SRR341702
1097	prevalence	SRR341703
1098	prevalence	SRR341704
1099	prevalence	SRR341705
1100	prevalence	SRR341706
1101	prevalence	SRR341707
1102	prevalence	SRR341635
1103	prevalence	SRR341636
1104	prevalence	ERR504977
1105	prevalence	ERR504983
1106	prevalence	SRR341637
1107	prevalence	SRR341708
1108	prevalence	SRR341638
1109	prevalence	ERR504984
1110	prevalence	ERR504978
1111	prevalence	SRR341639
1112	prevalence	SRR341709
1113	prevalence	SRR341640
1114	prevalence	SRR341710
1115	prevalence	SRR341641
1116	prevalence	SRR341711
1117	prevalence	SRR341642
1118	prevalence	ERR504989
1119	prevalence	SRR341643
1120	prevalence	SRR341712
1121	prevalence	SRR341714
1122	prevalence	SRR341645
1123	prevalence	SRR341646
1124	prevalence	SRR341715
1125	prevalence	SRR341716
1126	prevalence	SRR341647
1127	prevalence	SRR341648
1128	prevalence	SRR341717
1129	prevalence	SRR341718
1130	prevalence	SRR341719
1131	prevalence	SRR341720
1132	prevalence	SRR341649
1133	prevalence	SRR341721
1134	prevalence	SRR341722
1135	prevalence	SRR341650
1136	prevalence	SRR341651
1137	prevalence	SRR341723
1138	prevalence	SRR341652
1139	prevalence	SRR341724
1140	prevalence	SRR341725
1141	prevalence	ERR414634
1142	prevalence	ERR414353
1143	prevalence	ERR414633
1144	prevalence	ERR414352
1145	prevalence	ERR414636
1146	prevalence	ERR414355
1147	prevalence	ERR414635
1148	prevalence	ERR414354
1149	prevalence	ERR414356
1150	prevalence	ERR414637
1151	prevalence	ERR414362
1152	prevalence	ERR414363
1153	prevalence	ERR414645
1154	prevalence	ERR414643
1155	prevalence	ERR414364
1156	prevalence	ERR414644
1157	prevalence	ERR414379
1158	prevalence	ERR414378
1159	prevalence	ERR414660
1160	prevalence	ERR414658
1161	prevalence	ERR414659
1162	prevalence	ERR414377
1163	prevalence	ERR414683
1164	prevalence	ERR414682
1165	prevalence	ERR414681
1166	prevalence	ERR414402
1167	prevalence	ERR414401
1168	prevalence	ERR414400
1169	prevalence	ERR414404
1170	prevalence	ERR414685
1171	prevalence	ERR414684
1172	prevalence	ERR414403
1173	prevalence	ERR414688
1174	prevalence	ERR414686
1175	prevalence	ERR414407
1176	prevalence	ERR414687
1177	prevalence	ERR414406
1178	prevalence	ERR414405
1179	prevalence	SRR413631
1180	prevalence	SRR413632
1181	prevalence	SRR413633
1182	prevalence	SRR413634
1183	prevalence	SRR413668
1184	prevalence	SRR413669
1185	prevalence	SRR413670
1186	prevalence	SRR413671
1187	prevalence	SRR413672
1188	prevalence	ERR210557
1189	prevalence	ERR209705
1190	prevalence	ERR414416
1191	prevalence	ERR414698
1192	prevalence	ERR209704
1193	prevalence	ERR210556
1194	prevalence	ERR414697
1195	prevalence	ERR414417
1196	prevalence	ERR414700
1197	prevalence	ERR414699
1198	prevalence	ERR414705
1199	prevalence	ERR210576
1200	prevalence	ERR414419
1201	prevalence	ERR414418
1202	prevalence	ERR209724
1203	prevalence	ERR209723
1204	prevalence	ERR210575
1205	prevalence	ERR414424
1206	prevalence	ERR414423
1207	prevalence	ERR414704
1208	prevalence	ERR414421
1209	prevalence	ERR414422
1210	prevalence	ERR414703
1211	prevalence	ERR414420
1212	prevalence	ERR414702
1213	prevalence	ERR414701
1214	prevalence	ERR414425
1215	prevalence	ERR414706
1216	prevalence	ERR210589
1217	prevalence	ERR210590
1218	prevalence	ERR209737
1219	prevalence	ERR414428
1220	prevalence	ERR414710
1221	prevalence	ERR209738
1222	prevalence	ERR414429
1223	prevalence	ERR414709
1224	prevalence	ERR414707
1225	prevalence	ERR414427
1226	prevalence	ERR414708
1227	prevalence	ERR414426
1228	prevalence	ERR414430
1229	prevalence	ERR414711
1230	prevalence	ERR414433
1231	prevalence	ERR414712
1232	prevalence	ERR414714
1233	prevalence	ERR414432
1234	prevalence	ERR414431
1235	prevalence	ERR414713
1236	prevalence	ERR414435
1237	prevalence	ERR414434
1238	prevalence	ERR414716
1239	prevalence	ERR414715
1240	prevalence	ERR414437
1241	prevalence	ERR414436
1242	prevalence	ERR414718
1243	prevalence	ERR414717
1244	prevalence	ERR414438
1245	prevalence	ERR414719
1246	prevalence	ERR414439
1247	prevalence	ERR414720
1248	prevalence	ERR414440
1249	prevalence	ERR414721
1250	prevalence	ERR414442
1251	prevalence	ERR414723
1252	prevalence	ERR414722
1253	prevalence	ERR414441
1254	prevalence	ERR414443
1255	prevalence	ERR414724
1256	prevalence	ERR414725
1257	prevalence	ERR414444
1258	prevalence	ERR414445
1259	prevalence	ERR414726
1260	prevalence	ERR414446
1261	prevalence	ERR414727
1262	prevalence	ERR414447
1263	prevalence	ERR414728
1264	prevalence	ERR210602
1265	prevalence	ERR209750
1266	prevalence	ERR210603
1267	prevalence	ERR414732
1268	prevalence	ERR209751
1269	prevalence	ERR414451
1270	prevalence	ERR414452
1271	prevalence	ERR414733
1272	prevalence	ERR414734
1273	prevalence	ERR414453
1274	prevalence	ERR414454
1275	prevalence	ERR414735
1276	prevalence	ERR414455
1277	prevalence	ERR414736
1278	prevalence	ERR414737
1279	prevalence	ERR414456
1280	prevalence	ERR414738
1281	prevalence	ERR414457
1282	prevalence	ERR414739
1283	prevalence	ERR414458
1284	prevalence	ERR414740
1285	prevalence	ERR414459
1286	prevalence	ERR414460
1287	prevalence	ERR414741
1288	prevalence	ERR414461
1289	prevalence	ERR414742
1290	prevalence	ERR414462
1291	prevalence	ERR414743
1292	prevalence	ERR414463
1293	prevalence	ERR414744
1294	prevalence	ERR414464
1295	prevalence	ERR414745
1296	prevalence	ERR414465
1297	prevalence	ERR414746
1298	prevalence	ERR414466
1299	prevalence	ERR414747
1300	prevalence	ERR414467
1301	prevalence	ERR414748
1302	prevalence	ERR414468
1303	prevalence	ERR414749
1304	prevalence	ERR414469
1305	prevalence	ERR414750
1306	prevalence	ERR414470
1307	prevalence	ERR414751
1308	prevalence	ERR414752
1309	prevalence	ERR414471
1310	prevalence	ERR414753
1311	prevalence	ERR414472
1312	prevalence	ERR414754
1313	prevalence	ERR414473
1314	prevalence	ERR414474
1315	prevalence	ERR414755
1316	prevalence	ERR414475
1317	prevalence	ERR414756
1318	prevalence	ERR414757
1319	prevalence	ERR414476
1320	prevalence	ERR414477
1321	prevalence	ERR414758
1322	prevalence	ERR414478
1323	prevalence	ERR414759
1324	prevalence	ERR414760
1325	prevalence	ERR414479
1326	prevalence	ERR414480
1327	prevalence	ERR414761
1328	prevalence	ERR414762
1329	prevalence	ERR414481
1330	prevalence	ERR414763
1331	prevalence	ERR414482
1332	prevalence	ERR414764
1333	prevalence	ERR414483
1334	prevalence	ERR414484
1335	prevalence	ERR414765
1336	prevalence	ERR414766
1337	prevalence	ERR414485
1338	prevalence	ERR414767
1339	prevalence	ERR414486
1340	prevalence	ERR414487
1341	prevalence	ERR414768
1342	prevalence	ERR414488
1343	prevalence	ERR414769
1344	prevalence	ERR414771
1345	prevalence	ERR414770
1346	prevalence	ERR414490
1347	prevalence	ERR414489
1348	prevalence	ERR414502
1349	prevalence	ERR414501
1350	prevalence	ERR414782
1351	prevalence	ERR414503
1352	prevalence	ERR414784
1353	prevalence	ERR414783
1354	prevalence	ERR414510
1355	prevalence	ERR414791
1356	body site	SRS017025
1357	body site	SRS054430
1358	body site	SRS013836
1359	body site	SRS024447
1360	body site	SRS024144
1361	body site	SRS024561
1362	body site	SRS021960
1363	body site	SRS024021
1364	body site	SRS020340
1365	body site	SRS012285
1366	body site	SRS023595
1367	body site	SRS016575
1368	body site	SRS019980
1369	body site	SRS020226
1370	body site	SRS017691
1371	body site	SRS022083
1372	body site	SRS013533
1373	body site	SRS024381
1374	body site	SRS020862
1375	body site	SRS017445
1376	body site	SRS017511
1377	body site	SRS017227
1378	body site	SRS024355
1379	body site	SRS013170
1380	body site	SRS023964
1381	body site	SRS013723
1382	body site	SRS023538
1383	body site	SRS017139
1384	body site	SRS011255
1385	body site	SRS016746
1386	body site	SRS022149
1387	body site	SRS024087
1388	body site	SRS023358
1389	body site	SRS022536
1390	body site	SRS049318
1391	body site	SRS049268
1392	body site	SRS023938
1393	body site	SRS017814
1394	body site	SRS016360
1395	body site	SRS047634
1396	body site	SRS024289
1397	body site	SRS011343
1398	body site	SRS021477
1399	body site	SRS065099
1400	body site	SRS064449
1401	body site	SRS016331
1402	body site	SRS051930
1403	body site	SRS047265
1404	body site	SRS015158
1405	body site	SRS045197
1406	body site	SRS043018
1407	body site	SRS019906
1408	body site	SRS014578
1409	body site	SRS063999
1410	body site	SRS013949
1411	body site	SRS015803
1412	body site	SRS019128
1413	body site	SRS015440
1414	body site	SRS014894
1415	body site	SRS019077
1416	body site	SRS015899
1417	body site	SRS016092
1418	body site	SRS015063
1419	body site	SRS015378
1420	body site	SRS051244
1421	body site	SRS014476
1422	body site	SRS055378
1423	body site	SRS015947
1424	body site	SRS016043
1425	body site	SRS019225
1426	body site	SRS015755
1427	body site	SRS015278
1428	body site	SRS018778
1429	body site	SRS015989
1430	body site	SRS018665
1431	body site	SRS018573
1432	body site	SRS051941
1433	body site	SRS043755
1434	body site	SRS055401
1435	body site	SRS052604
1436	body site	SRS024649
1437	body site	SRS011152
1438	body site	SRS017304
1439	body site	SRS047113
1440	body site	SRS013252
1441	body site	SRS018157
1442	body site	SRS018337
1443	body site	SRS018394
1444	body site	SRS011126
1445	body site	SRS011098
1446	body site	SRS058808
1447	body site	SRS052876
1448	body site	SRS053584
1449	body site	SRS018975
1450	body site	SRS014690
1451	body site	SRS015470
1452	body site	SRS065310
1453	body site	SRS064493
1454	body site	SRS019591
1455	body site	SRS043772
1456	body site	SRS054653
1457	body site	SRS051378
1458	body site	SRS019028
1459	body site	SRS063603
1460	body site	SRS015574
1461	body site	SRS055450
1462	body site	SRS016200
1463	body site	SRS019387
1464	body site	SRS015650
1465	body site	SRS047100
1466	body site	SRS015044
1467	body site	SRS015215
1468	body site	SRS019333
1469	body site	SRS058053
1470	body site	SRS022725
1471	body site	SRS045313
1472	body site	SRS075410
1473	body site	SRS046686
1474	body site	SRS020858
1475	body site	SRS024140
1476	body site	SRS017441
1477	body site	SRS013239
1478	body site	SRS024557
1479	body site	SRS018359
1480	body site	SRS023534
1481	body site	SRS024377
1482	body site	SRS020336
1483	body site	SRS012281
1484	body site	SRS019976
1485	body site	SRS022079
1486	body site	SRS016503
1487	body site	SRS024017
1488	body site	SRS054569
1489	body site	SRS017810
1490	body site	SRS017013
1491	body site	SRS017687
1492	body site	SRS023591
1493	body site	SRS077738
1494	body site	SRS065431
1495	body site	SRS022145
1496	body site	SRS022532
1497	body site	SRS023354
1498	body site	SRS052668
1499	body site	SRS051116
1500	body site	SRS057022
1501	body site	SRS046623
1502	body site	SRS011090
1503	body site	SRS011247
1504	body site	SRS021473
1505	body site	SRS017080
1506	body site	SRS023837
1507	body site	SRS019124
1508	body site	SRS063272
1509	body site	SRS056892
1510	body site	SRS015040
1511	body site	SRS015154
1512	body site	SRS013881
1513	body site	SRS013945
1514	body site	SRS019024
1515	body site	SRS014126
1516	body site	SRS019073
1517	body site	SRS048719
1518	body site	SRS043676
1519	body site	SRS014575
1520	body site	SRS014472
1521	body site	SRS016088
1522	body site	SRS045262
1523	body site	SRS015436
1524	body site	SRS055118
1525	body site	SRS015745
1526	body site	SRS015059
1527	body site	SRS014890
1528	body site	SRS015646
1529	body site	SRS015374
1530	body site	SRS016297
1531	body site	SRS016039
1532	body site	SRS019391
1533	body site	SRS016196
1534	body site	SRS015799
1535	body site	SRS019872
1536	body site	SRS018661
1537	body site	SRS016349
1538	body site	SRS017127
1539	body site	SRS017537
1540	body site	SRS016533
1541	body site	SRS022625
1542	body site	SRS024347
1543	body site	SRS013825
1544	body site	SRS024470
1545	body site	SRS016600
1546	body site	SRS018149
1547	body site	SRS013711
1548	body site	SRS017215
1549	body site	SRS023987
1550	body site	SRS011144
1551	body site	SRS013506
1552	body site	SRS018329
1553	body site	SRS011310
1554	body site	SRS050628
1555	body site	SRS018971
1556	body site	SRS015895
1557	body site	SRS019587
1558	body site	SRS058105
1559	body site	SRS045049
1560	body site	SRS064809
1561	body site	SRS014686
1562	body site	SRS063287
1563	body site	SRS054776
1564	body site	SRS019221
1565	body site	SRS015921
1566	body site	SRS019329
1567	body site	SRS045978
1568	body site	SRS049283
1569	body site	SRS050029
1570	body site	SRS050007
1571	body site	SRS063478
1572	body site	SRS045254
1573	body site	SRS015274
1574	body site	SRS052874
1575	body site	SRS022721
1576	body site	SRS043646
1577	body site	SRS075406
1578	body site	SRS042457
1579	body site	SRS065133
1580	body site	SRS017497
1581	body site	SRS021969
1582	body site	SRS024068
1583	body site	SRS012294
1584	body site	SRS024428
1585	body site	SRS019989
1586	body site	SRS017700
1587	body site	SRS020349
1588	body site	SRS022092
1589	body site	SRS013542
1590	body site	SRS016516
1591	body site	SRS022158
1592	body site	SRS052756
1593	body site	SRS052620
1594	body site	SRS042858
1595	body site	SRS064704
1596	body site	SRS077751
1597	body site	SRS055298
1598	body site	SRS011355
1599	body site	SRS011269
1600	body site	SRS017520
1601	body site	SRS016559
1602	body site	SRS062520
1603	body site	SRS014494
1604	body site	SRS063417
1605	body site	SRS014629
1606	body site	SRS015073
1607	body site	SRS044742
1608	body site	SRS019379
1609	body site	SRS015425
1610	body site	SRS018769
1611	body site	SRS016111
1612	body site	SRS047335
1613	body site	SRS015225
1614	body site	SRS064376
1615	body site	SRS054962
1616	body site	SRS019600
1617	body site	SRS050184
1618	body site	SRS051505
1619	body site	SRS057807
1620	body site	SRS042428
1621	body site	SRS016191
1622	body site	SRS049237
1623	body site	SRS023850
1624	body site	SRS052330
1625	body site	SRS065347
1626	body site	SRS011584
1627	body site	SRS015168
1628	body site	SRS015054
1629	body site	SRS056695
1630	body site	SRS022734
1631	body site	SRS017439
1632	body site	SRS018357
1633	body site	SRS017808
1634	body site	SRS012279
1635	body site	SRS021954
1636	body site	SRS024375
1637	body site	SRS020334
1638	body site	SRS024015
1639	body site	SRS018300
1640	body site	SRS020220
1641	body site	SRS016569
1642	body site	SRS019974
1643	body site	SRS020856
1644	body site	SRS024138
1645	body site	SRS022077
1646	body site	SRS013818
1647	body site	SRS016342
1648	body site	SRS013164
1649	body site	SRS023958
1650	body site	SRS057692
1651	body site	SRS050669
1652	body site	SRS017120
1653	body site	SRS022621
1654	body site	SRS018439
1655	body site	SRS011306
1656	body site	SRS022143
1657	body site	SRS049147
1658	body site	SRS063288
1659	body site	SRS023352
1660	body site	SRS022530
1661	body site	SRS044662
1662	body site	SRS024081
1663	body site	SRS048791
1664	body site	SRS063932
1665	body site	SRS045715
1666	body site	SRS045127
1667	body site	SRS024318
1668	body site	SRS013705
1669	body site	SRS018145
1670	body site	SRS021496
1671	body site	SRS023926
1672	body site	SRS023617
1673	body site	SRS024277
1674	body site	SRS011243
1675	body site	SRS024637
1676	body site	SRS023835
1677	body site	SRS016319
1678	body site	SRS016002
1679	body site	SRS049389
1680	body site	SRS019607
1681	body site	SRS015434
1682	body site	SRS015395
1683	body site	SRS016225
1684	body site	SRS019071
1685	body site	SRS015762
1686	body site	SRS014684
1687	body site	SRS018739
1688	body site	SRS015797
1689	body site	SRS042643
1690	body site	SRS056622
1691	body site	SRS019122
1692	body site	SRS063193
1693	body site	SRS015893
1694	body site	SRS047210
1695	body site	SRS044486
1696	body site	SRS019022
1697	body site	SRS058336
1698	body site	SRS057791
1699	body site	SRS053603
1700	body site	SRS051791
1701	body site	SRS015272
1702	body site	SRS064423
1703	body site	SRS015537
1704	body site	SRS042910
1705	body site	SRS019219
1706	body site	SRS014124
1707	body site	SRS062540
1708	body site	SRS053854
1709	body site	SRS047824
1710	body site	SRS064774
1711	body site	SRS057205
1712	body site	SRS015941
1713	body site	SRS016037
1714	body site	SRS016086
1715	body site	SRS015209
1716	body site	SRS044373
1717	body site	SRS057539
1718	body site	SRS048411
1719	body site	SRS054687
1720	body site	SRS016501
1721	body site	SRS077736
1722	body site	SRS017713
1723	body site	SRS013234
1724	body site	SRS013502
1725	body site	SRS023557
1726	body site	SRS017533
1727	body site	SRS024580
1728	body site	SRS016529
1729	body site	SRS017209
1730	body site	SRS011140
1731	body site	SRS019327
1732	body site	SRS015057
1733	body site	SRS014470
1734	body site	SRS015644
1735	body site	SRS042131
1736	body site	SRS057355
1737	body site	SRS019894
1738	body site	SRS062544
1739	body site	SRS014573
1740	body site	SRS019045
1741	body site	SRS019389
1742	body site	SRS047219
1743	body site	SRS014271
1744	body site	SRS065278
1745	body site	SRS018969
1746	body site	SRS013879
1747	body site	SRS018591
1748	body site	SRS015038
1749	body site	SRS014888
1750	body site	SRS052227
1751	body site	SRS056323
1752	body site	SRS055426
1753	body site	SRS062761
1754	body site	SRS043663
1755	body site	SRS013269
1756	body site	SRS017451
1757	body site	SRS024567
1758	body site	SRS017820
1759	body site	SRS019986
1760	body site	SRS012291
1761	body site	SRS018312
1762	body site	SRS020232
1763	body site	SRS016581
1764	body site	SRS020868
1765	body site	SRS013637
1766	body site	SRS021483
1767	body site	SRS013155
1768	body site	SRS017156
1769	body site	SRS018463
1770	body site	SRS017697
1771	body site	SRS023970
1772	body site	SRS018369
1773	body site	SRS063035
1774	body site	SRS016513
1775	body site	SRS017244
1776	body site	SRS022645
1777	body site	SRS022006
1778	body site	SRS011397
1779	body site	SRS024301
1780	body site	SRS016752
1781	body site	SRS016553
1782	body site	SRS022129
1783	body site	SRS011263
1784	body site	SRS056210
1785	body site	SRS051600
1786	body site	SRS047844
1787	body site	SRS054061
1788	body site	SRS013956
1789	body site	SRS046344
1790	body site	SRS015793
1791	body site	SRS015051
1792	body site	SRS019067
1793	body site	SRS019386
1794	body site	SRS050025
1795	body site	SRS018671
1796	body site	SRS014901
1797	body site	SRS015430
1798	body site	SRS014682
1799	body site	SRS015937
1800	body site	SRS014464
1801	body site	SRS015996
1802	body site	SRS058213
1803	body site	SRS044626
1804	body site	SRS019867
1805	body site	SRS018981
1806	body site	SRS019019
1807	body site	SRS063178
1808	body site	SRS052590
1809	body site	SRS065142
1810	body site	SRS018784
1811	body site	SRS016292
1812	body site	SRS015269
1813	body site	SRS016033
1814	body site	SRS012663
1815	body site	SRS011132
1816	body site	SRS017044
1817	body site	SRS023847
1818	body site	SRS047225
1819	body site	SRS016434
1820	body site	SRS024424
1821	body site	SRS020386
1822	body site	SRS024064
1823	body site	SRS044474
1824	body site	SRS049744
1825	body site	SRS015640
1826	body site	SRS019339
1827	body site	SRS018585
1828	body site	SRS019119
1829	body site	SRS065179
1830	body site	SRS019087
1831	body site	SRS019039
1832	body site	SRS019597
1833	body site	SRS051613
1834	body site	SRS015450
1835	body site	SRS062713
1836	body site	SRS016188
1837	body site	SRS019215
1838	body site	SRS015752
1839	body site	SRS053437
1840	body site	SRS013876
1841	body site	SRS050484
1842	body site	SRS024620
1843	body site	SRS058221
1844	body site	SRS057083
1845	body site	SRS052988
1846	body site	SRS045606
1847	body site	SRS015381
1848	body site	SRS019016
1849	body site	SRS019064
1850	body site	SRS019116
1851	body site	SRS046688
1852	body site	SRS024598
1853	body site	SRS017849
1854	body site	SRS017851
1855	body site	SRS058182
1856	body site	SRS024482
1857	body site	SRS013258
1858	body site	SRS024655
1859	body site	SRS020263
1860	body site	SRS024596
1861	body site	SRS020261
1862	body site	SRS016944
1863	body site	SRS019063
1864	body site	SRS019015
1865	body site	SRS019033
1866	body site	SRS019081
1867	body site	SRS018978
1868	body site	SRS062752
1869	body site	SRS015071
1870	body site	SRS014465
1871	body site	SRS063215
1872	body site	SRS019029
1873	body site	SRS013950
1874	body site	SRS014477
1875	body site	SRS014107
1876	body site	SRS019129
1877	body site	SRS014691
1878	body site	SRS015072
1879	body site	SRS014466
1880	body site	SRS065335
1881	body site	SRS019027
1882	body site	SRS014475
1883	body site	SRS015062
1884	body site	SRS019127
1885	body site	SRS013948
1886	body site	SRS014689
1887	Crohn's	ERR414708
1888	Crohn's	ERR414702
1889	Crohn's	ERR414696
1890	Crohn's	ERR414637
1891	Crohn's	ERR414730
1892	Crohn's	ERR414444
1893	Crohn's	ERR414433
1894	Crohn's	ERR414439
1895	Crohn's	ERR414711
1896	Crohn's	ERR414356
1897	Crohn's	ERR414418
1898	Crohn's	ERR414412
1899	Crohn's	ERR414723
1900	Crohn's	ERR414729
1901	Crohn's	ERR414420
1902	Crohn's	ERR414427
1903	Crohn's	ERR414450
1904	Crohn's	ERR414724
1905	Crohn's	ERR414415
1906	Crohn's	ERR414716
1907	Crohn's	ERR414434
1908	Crohn's	ERR414443
1909	Crohn's	ERR414449
1910	Crohn's	ERR414691
1911	Crohn's	ERR414705
1912	Crohn's	ERR414701
1913	Crohn's	ERR414695
1914	Crohn's	ERR414430
1915	Crohn's	ERR414447
1916	Crohn's	ERR414634
1917	Crohn's	ERR414411
1918	Crohn's	ERR414718
1919	Crohn's	ERR414355
1920	Crohn's	ERR414712
1921	Crohn's	ERR414423
1922	Crohn's	ERR414429
1923	Crohn's	ERR414720
1924	Crohn's	ERR414727
1925	Crohn's	ERR414424
1926	Crohn's	ERR414352
1927	Crohn's	ERR414715
1928	Crohn's	ERR414416
1929	Crohn's	ERR414633
1930	Crohn's	ERR414440
1931	Crohn's	ERR414437
1932	Crohn's	ERR414692
1933	Crohn's	ERR414706
1934	Crohn's	ERR414698
1935	Crohn's	ERR414448
1936	Crohn's	ERR414442
1937	Crohn's	ERR414435
1938	Crohn's	ERR414690
1939	Crohn's	ERR414704
1940	Crohn's	ERR414451
1941	Crohn's	ERR414426
1942	Crohn's	ERR414725
1943	Crohn's	ERR414414
1944	Crohn's	ERR414717
1945	Crohn's	ERR414710
1946	Crohn's	ERR414413
1947	Crohn's	ERR414419
1948	Crohn's	ERR414728
1949	Crohn's	ERR414722
1950	Crohn's	ERR414421
1951	Crohn's	ERR414703
1952	Crohn's	ERR414697
1953	Crohn's	ERR414709
1954	Crohn's	ERR414731
1955	Crohn's	ERR414636
1956	Crohn's	ERR414438
1957	Crohn's	ERR414432
1958	Crohn's	ERR414445
1959	Crohn's	ERR414436
1960	Crohn's	ERR414441
1961	Crohn's	ERR414699
1962	Crohn's	ERR414693
1963	Crohn's	ERR414707
1964	Crohn's	ERR414726
1965	Crohn's	ERR414425
1966	Crohn's	ERR414714
1967	Crohn's	ERR414353
1968	Crohn's	ERR414417
1969	Crohn's	ERR414410
1970	Crohn's	ERR414713
1971	Crohn's	ERR414354
1972	Crohn's	ERR414719
1973	Crohn's	ERR414428
1974	Crohn's	ERR414422
1975	Crohn's	ERR414721
1976	Crohn's	ERR414409
1977	Crohn's	ERR414700
1978	Crohn's	ERR414694
1979	Crohn's	ERR414446
1980	Crohn's	ERR414431
1981	Crohn's	ERR414635
1982	Crohn's	ERR414732
1983	Crohn's	ERR210605
1984	Crohn's	ERR210571
1985	Crohn's	ERR209728
1986	Crohn's	ERR209722
1987	Crohn's	ERR210595
1988	Crohn's	ERR210534
1989	Crohn's	ERR210543
1990	Crohn's	ERR210549
1991	Crohn's	ERR209684
1992	Crohn's	ERR209710
1993	Crohn's	ERR210568
1994	Crohn's	ERR210586
1995	Crohn's	ERR209731
1996	Crohn's	ERR209746
1997	Crohn's	ERR210562
1998	Crohn's	ERR209697
1999	Crohn's	ERR209703
[truncated: 133 more rows]
